# Supplementary material for: Polygenic risk score phenome-wide association study reveals an association between endometriosis and testosterone
Source: BMC Med. 2023 Dec 5;21:482. doi: 10.1186/s12916-023-03184-z (PMC10696845; doi:10.1186/s12916-023-03184-z)
Supplement: Supplementary file 1 — Additional file 1: Table S1. Statin Adjustment Factors and Linear Regression Analysis of Effect of Statin Usage on Biomarker Levels. Table S2. PRS-PheWAS of phecodes in females utilising endometriosis PRS. Table S3. PheWAS of phecodes in females without endometriosis utilising endometriosis PRS. Table S4. PheWAS of phecodes in males utilising endometriosis PRS. Table S5. PheWAS of female-specific factors in females utilising endometriosis PRS. Table S6. PheWAS of female-specific factors in females without endometriosis utilising endometriosis PRS. Table S7. PRS-PheWAS of blood/urine biomarkers in females utilising endometriosis PRS. Table S8. PRS-PheWAS of blood/urine biomarkers in females without endometriosis utilising endometriosis PRS. Table S9. PRS-PheWAS of blood/urine biomarkers in males utilising endometriosis PRS. Table S10. Genetic Correlation (rg) between endometriosis and blood/urine biomarkers. Table S11. Mendelian randomisation of endometriosis and blood/urine biomarkers. Tables S12. A-C Leave one out analyses. S13. Mendelian randomisation ovarian cancer and testosterone. S14. Multivariable Mendelian randomisation. [file 12916_2023_3184_MOESM1_ESM.xlsx]

## Sheet: S1.Statin Adjustment Factors
Supplementary Table 1. Statin Adjustment Factors and Linear Regression Analysis of Effect of Statin Usage on Biomarker Levels.
Females	Linear Regression							Males	Linear Regression
	Estimate	Std. Error	t value	Pr(>|t|)	Bonf_Sig	Statin Adjustment Factor			Estimate	Std. Error	t value	Pr(>|t|)	Bonf_Sig	Statin Adjustment Factor
LDL direct	-0.457319	0.0311287	-14.6912	2.50266e-48	Significant	0.70375		LDL direct	-0.432086	0.0202042	-21.3859	2.25525e-100	Significant	0.69408
C-reactive protein	-0.413232	0.0310808	-13.2954	5.62873e-40	Significant	1.17227		Apolipoprotein B	-0.378328	0.0202042	-18.7252	1.37051e-77	Significant	0.726768
Apolipoprotein B	-0.404911	0.0310808	-13.0277	1.82637e-38	Significant	0.735881		Cholesterol	-0.342899	0.0201609	-17.0081	1.97908e-64	Significant	0.750983
Cholesterol	-0.350833	0.0310335	-11.305	1.91637e-29	Significant	0.772884		Triglycerides	-0.287779	0.0201897	-14.2538	7.03712e-46	Significant	0.864988
Triglycerides	-0.225585	0.0310335	-7.26908	3.90719e-13	Significant	0.932714		C-reactive protein	-0.260763	0.0201897	-12.9156	5.17142e-38	Significant	1.29851
Alkaline phosphatase	-0.0880612	0.0310335	-2.83762	0.00455483	Non-Significant	1.00778		Sodium in urine	-0.121903	0.0197875	-6.16063	7.38064e-10	Significant	1.12635
Gamma glutamyltransferase	-0.08676	0.0310335	-2.79569	0.00518936	Non-Significant	1.08069		Direct bilirubin	0.122576	0.0209613	5.84775	5.0584e-09	Significant	1.22649
Testosterone	-0.0950898	0.0340812	-2.7901	0.00527977	Non-Significant	1.24383		Microalbumin in urine	0.171397	0.030587	5.60357	2.12681e-08	Significant	2.15066
IGF-1	-0.0845609	0.0312508	-2.70588	0.00682454	Non-Significant	1.01089		Testosterone	-0.0910472	0.0203381	-4.47667	7.6224e-06	Significant	0.986213
Glucose	-0.0805879	0.0328185	-2.45556	0.0140844	Non-Significant	1.01792		IGF-1	-0.0589905	0.0202482	-2.91338	0.00357928	Non-Significant	0.99004
Creatinine (enzymatic) in urine	0.0600556	0.0298004	2.01526	0.0439054	Non-Significant	1.47663		Gamma glutamyltransferase	-0.0554256	0.0201609	-2.74916	0.00598005	Non-Significant	1.07945
Urate	-0.0580069	0.0310335	-1.86917	0.0616298	Non-Significant	1.02456		Phosphate	0.0513612	0.021387	2.40151	0.0163362	Non-Significant	1.1018
Direct bilirubin	0.0589785	0.0360888	1.63426	0.102237	Non-Significant	1.18349		Potassium in urine	-0.044474	0.0198124	-2.24475	0.0247948	Non-Significant	1.2217
Total protein	-0.0501769	0.0328185	-1.52892	0.126318	Non-Significant	1.02259		SHBG	0.0446099	0.0214509	2.07963	0.0375721	Non-Significant	1.11616
SHBG	-0.0493341	0.0329917	-1.49535	0.134857	Non-Significant	1.08899		Urate	-0.0378284	0.0201753	-1.87499	0.0608088	Non-Significant	1.01045
Calcium	-0.0484374	0.0328525	-1.47439	0.140411	Non-Significant	1.0237		Alkaline phosphatase	-0.0322158	0.0201681	-1.59736	0.1102	Non-Significant	1.01935
Total bilirubin	-0.0458111	0.0310809	-1.47393	0.140534	Non-Significant	1.07257		Vitamin D	-0.0307857	0.0204546	-1.50508	0.13232	Non-Significant	1.10545
Albumin	-0.046613	0.0328185	-1.42033	0.155546	Non-Significant	1.02597		Creatinine (enzymatic) in urine	-0.0268373	0.0197749	-1.35714	0.174751	Non-Significant	1.27903
Urea	-0.040837	0.0310335	-1.3159	0.188239	Non-Significant	1.05797		Glucose	-0.0252887	0.0213243	-1.18591	0.235671	Non-Significant	1.02968
Cystatin C	-0.0390734	0.0310809	-1.25715	0.208729	Non-Significant	1.03771		Total bilirubin	-0.022817	0.0202555	-1.12646	0.259985	Non-Significant	1.059
Microalbumin in urine	0.0459872	0.0509249	0.903041	0.366527	Non-Significant	1.76807		Aspartate aminotransferase	0.0194323	0.0202261	0.960753	0.336688	Non-Significant	1.09571
Rheumatoid factor	0.0784968	0.0895991	0.876089	0.381004	Non-Significant	1.3548		Calcium	-0.0185075	0.0213139	-0.868334	0.385222	Non-Significant	1.01688
Glycated haemoglobin (HbA1c)	-0.0235864	0.0325547	-0.724514	0.468768	Non-Significant	1.05181		Oestradiol	-0.0949013	0.120313	-0.788785	0.430247	Non-Significant	0.960403
Creatinine	-0.0209652	0.0310571	-0.675055	0.499658	Non-Significant	1.06037		Apolipoprotein A	0.0155035	0.0213767	0.725253	0.468305	Non-Significant	1.05821
Vitamin D	0.0206693	0.0330629	0.625151	0.531887	Non-Significant	1.22302		Albumin	-0.0145585	0.0213242	-0.682719	0.494792	Non-Significant	1.02176
HDL cholesterol	-0.0194628	0.0328185	-0.593044	0.553166	Non-Significant	1.06203		Creatinine	0.0134357	0.0201825	0.665709	0.505605	Non-Significant	1.05837
Sodium in urine	-0.0174548	0.0298354	-0.585037	0.558537	Non-Significant	1.34114		Rheumatoid factor	0.0396089	0.0600225	0.6599	0.509325	Non-Significant	1.23824
Oestradiol	0.0816163	0.152015	0.536897	0.591352	Non-Significant	1.22901		Total protein	-0.0128217	0.0213449	-0.600689	0.548054	Non-Significant	1.02355
Phosphate	0.0138483	0.032853	0.421523	0.673382	Non-Significant	1.0967		Urea	-0.00839412	0.0201753	-0.41606	0.677371	Non-Significant	1.0536
Lipoprotein A	-0.0143224	0.0341671	-0.419189	0.675088	Non-Significant	1.12245		Lipoprotein A	-0.00570794	0.0220346	-0.259045	0.795603	Non-Significant	1.10008
Potassium in urine	-0.0110441	0.0298712	-0.369723	0.711597	Non-Significant	1.32479		HDL cholesterol	0.00189824	0.0213346	0.0889747	0.929103	Non-Significant	1.04995
Aspartate aminotransferase	0.00470056	0.0311047	0.15112	0.879884	Non-Significant	1.12959		Cystatin C	0.000911758	0.0201681	0.0452079	0.963942	Non-Significant	1.04215
Apolipoprotein A	-0.0026656	0.0329567	-0.080882	0.935537	Non-Significant	1.07696		Glycated haemoglobin (HbA1c)	0.000514893	0.021294	0.0241802	0.980709	Non-Significant	1.04246

## Sheet: S2.PheCode PheWAS Females
Supplementary Table 2. PRS-PheWAS of phecodes in females utilising endometriosis PRS. PheWAS conducted with logistic regression. Bonferroni-corrected p-value threshold: 5.95e-5
phecode	phenotype	Estimate	SE	P	category	Pass_bonf
615	Endometriosis	0.324445	0.0174097	1.64465e-77	genitourinary	TRUE
626.12	Excessive or frequent menstruation	0.151127	0.0120255	3.1986e-36	genitourinary	TRUE
218.1	Uterine leiomyoma	0.110907	0.0108834	2.18606e-24	neoplasms	TRUE
628	Ovarian cyst	0.146052	0.0157847	2.18724e-20	genitourinary	TRUE
614.1	Pelvic peritoneal adhesions, female (postoperative) (postinfection)	0.19133	0.0211471	1.46178e-19	genitourinary	TRUE
626.2	Dysmenorrhea	0.189147	0.0285204	3.31202e-11	genitourinary	TRUE
785	Abdominal pain	0.0430984	0.00694347	5.39885e-10	symptoms	TRUE
626.8	Infertility, female	0.197559	0.0347439	1.29939e-08	genitourinary	TRUE
622.1	Polyp of corpus uteri	0.0667441	0.0120009	2.67307e-08	genitourinary	TRUE
626.14	Irregular menstrual bleeding	0.0977133	0.0181002	6.72144e-08	genitourinary	TRUE
599.4	Urinary incontinence	0.0647081	0.0123788	1.71961e-07	genitourinary	TRUE
401.1	Essential hypertension	0.0292683	0.00615701	1.99768e-06	circulatory system	TRUE
495	Asthma	0.0393647	0.00854992	4.14241e-06	respiratory	TRUE
623	Hypertrophy of female genital organs	0.137867	0.0300034	4.32697e-06	genitourinary	TRUE
418	Nonspecific chest pain	0.0401045	0.00899758	8.30147e-06	circulatory system	TRUE
614.32	Chronic inflammatory pelvic disease	0.230881	0.053204	1.42783e-05	genitourinary	TRUE
568.1	Peritoneal adhesions (postoperative) (postinfection)	0.0894966	0.0221042	5.14698e-05	digestive	TRUE
625	Pain and other symptoms associated with female genital organs	0.100884	0.0251583	6.07306e-05	genitourinary	FALSE
459.9	Circulatory disease NEC	0.0462921	0.0116541	7.12164e-05	circulatory system	FALSE
578.9	Hemorrhage of gastrointestinal tract	0.0695793	0.0182578	0.000138445	digestive	FALSE
960.2	Allergy/adverse effect of penicillin	0.0361812	0.0100146	0.00030288	injuries & poisonings	FALSE
563	Constipation	0.045096	0.0126212	0.000352861	digestive	FALSE
627.1	Postmenopausal bleeding	0.0405966	0.0114445	0.000389282	genitourinary	FALSE
565	Anal and rectal conditions	0.0582684	0.0166796	0.000476944	digestive	FALSE
626.1	Irregular menstrual cycle/bleeding	0.0909523	0.0263231	0.00054982	genitourinary	FALSE
619.1	Noninflammatory disorders of ovary, fallopian tube, and broad ligament	0.133394	0.0389012	0.000605708	genitourinary	FALSE
550.2	Diaphragmatic hernia	0.0292883	0.00854467	0.000608778	digestive	FALSE
530.11	GERD	0.0362234	0.0106833	0.000697282	digestive	FALSE
619.2	Disorders of uterus, NEC	0.0622048	0.0183606	0.000704176	genitourinary	FALSE
526.41	Temporomandibular joint disorder, unspecified	0.259371	0.0767737	0.000729142	digestive	FALSE
272.11	Hypercholesterolemia	0.0311461	0.00925086	0.000760364	endocrine/metabolic	FALSE
558	Noninfectious gastroenteritis	0.0375056	0.011238	0.00084571	digestive	FALSE
197	Chemotherapy	0.0321516	0.00968049	0.000896076	neoplasms	FALSE
736.2	Acquired deformities of finger	0.290746	0.0878446	0.000933682	musculoskeletal	FALSE
619.3	Noninflammatory disorders of cervix	0.0652274	0.0206085	0.00155046	genitourinary	FALSE
250.2	Type 2 diabetes	0.038193	0.0121015	0.00159912	endocrine/metabolic	FALSE
618.1	Prolapse of vaginal walls	0.0390767	0.0125325	0.00182056	genitourinary	FALSE
351	Other peripheral nerve disorders	0.0360322	0.0115684	0.00184121	neurological	FALSE
727.4	Ganglion and cyst of synovium, tendon, and bursa	0.0741419	0.0238614	0.00188871	musculoskeletal	FALSE
411.8	Other chronic ischemic heart disease, unspecified	0.0493799	0.015893	0.00188986	circulatory system	FALSE
564.1	Irritable Bowel Syndrome	0.0479558	0.0156041	0.00211715	digestive	FALSE
661	Fetal distress and abnormal forces of labor	-0.0718178	0.0235728	0.00231419	pregnancy complications	FALSE
244.1	Secondary hypothyroidism	0.0979972	0.0323546	0.00245491	endocrine/metabolic	FALSE
760	Back pain	0.0515738	0.0171112	0.00257796	symptoms	FALSE
244.4	Hypothyroidism NOS	0.0289691	0.00969164	0.00279814	endocrine/metabolic	FALSE
575.6	Cholesterolosis of gallbladder	0.164092	0.0551127	0.00290718	digestive	FALSE
564.9	Personal history of diseases of digestive system	0.0346698	0.0117125	0.00307571	digestive	FALSE
560.2	Impaction of intestine	0.221803	0.0753507	0.00324418	digestive	FALSE
735.2	Acquired toe deformities	0.0712304	0.0243352	0.00342193	musculoskeletal	FALSE
550.5	Ventral hernia	0.0747594	0.025552	0.00343608	digestive	FALSE
617	Disorders secondary to childbirth, surgery, trauma	0.176854	0.0611653	0.00383514	genitourinary	FALSE
411.2	Myocardial infarction	0.0554849	0.0193435	0.00412553	circulatory system	FALSE
455	Hemorrhoids	0.0280044	0.00983984	0.00442687	circulatory system	FALSE
618.5	Prolapse of vaginal vault after hysterectomy	0.134145	0.0472053	0.00448693	genitourinary	FALSE
195.1	Malignant neoplasm, other	0.0336723	0.0118749	0.00457417	neoplasms	FALSE
574.1	Cholelithiasis	0.0375269	0.0133971	0.00509273	digestive	FALSE
965	Poisoning by analgesics, antipyretics, and antirheumatics	0.044685	0.0159729	0.0051492	injuries & poisonings	FALSE
592.1	Cystitis	0.0827759	0.0298623	0.00557271	genitourinary	FALSE
626.13	Irregular menstrual cycle	0.0737856	0.0267142	0.00574424	genitourinary	FALSE
561	Symptoms involving digestive system	0.0289701	0.0105945	0.00624832	digestive	FALSE
550.3	Femoral hernia	-0.129055	0.0472082	0.00626187	digestive	FALSE
220	Benign neoplasm of ovary	0.0744379	0.0273556	0.00650612	neoplasms	FALSE
8.5	Bacterial enteritis	0.0850148	0.0317803	0.00747112	infectious diseases	FALSE
260.6	Anorexia	0.122071	0.0460452	0.00802296	endocrine/metabolic	FALSE
580.14	Chronic glomerulonephritis, NOS	0.149561	0.0566078	0.00824031	genitourinary	FALSE
306	Other mental disorder	0.0239653	0.00911158	0.00853324	mental disorders	FALSE
687.4	Disturbance of skin sensation	0.0662644	0.02554	0.00947187	dermatologic	FALSE
150	Cancer of esophagus	-0.195267	0.0755125	0.0097129	neoplasms	FALSE
701.2	Scar conditions and fibrosis of skin	0.0689548	0.0268801	0.0103094	dermatologic	FALSE
614.3	Pelvic inflammatory disease (PID)	0.22285	0.0878731	0.0112113	genitourinary	FALSE
599.5	Frequency of urination and polyuria	0.0661029	0.0260859	0.0112754	genitourinary	FALSE
751.11	Congenital anomalies of female genital organs	0.126025	0.0501309	0.0119399	congenital anomalies	FALSE
348.9	Other conditions of brain, NOS	0.181607	0.0729207	0.0127576	neurological	FALSE
634.1	Missed abortion/Hydatidiform mole	-0.0790926	0.0318775	0.0130962	pregnancy complications	FALSE
215	Other benign neoplasm of connective and other soft tissue	0.102707	0.0417605	0.0139155	neoplasms	FALSE
501	Pneumonitis due to inhalation of food or vomitus	-0.152729	0.0622151	0.0140942	respiratory	FALSE
426.32	Left bundle branch block	-0.0871003	0.0359654	0.0154447	circulatory system	FALSE
569	Other disorders of intestine	0.0541464	0.0226375	0.0167617	digestive	FALSE
530.2	Esophageal bleeding (varices/hemorrhage)	0.0842866	0.0353371	0.0170692	digestive	FALSE
287.31	Primary thrombocytopenia	-0.161643	0.0678006	0.017121	hematopoietic	FALSE
571.8	Liver abscess and sequelae of chronic liver disease	0.171188	0.0719477	0.0173434	digestive	FALSE
418.1	Precordial pain	0.0552339	0.0232248	0.0173961	circulatory system	FALSE
433.21	Cerebral artery occlusion, with cerebral infarction	0.0933264	0.0393359	0.0176657	circulatory system	FALSE
850	Hemorrhage or hematoma complicating a procedure	0.0460291	0.0194024	0.0176761	injuries & poisonings	FALSE
278.1	Obesity	0.0288415	0.0121928	0.0180076	endocrine/metabolic	FALSE
394	Rheumatic disease of the heart valves	0.113393	0.0482111	0.018672	circulatory system	FALSE
427.9	Palpitations	0.0479186	0.0204069	0.0188664	circulatory system	FALSE
184.11	Malignant neoplasm of ovary	0.0771861	0.0330944	0.0196851	neoplasms	FALSE
427.11	Paroxysmal supraventricular tachycardia	0.0664836	0.0285896	0.0200482	circulatory system	FALSE
396	Abnormal heart sounds	0.0818652	0.0352772	0.0203071	circulatory system	FALSE
250.41	Impaired fasting glucose	0.199725	0.0866411	0.0211555	endocrine/metabolic	FALSE
593	Hematuria	0.0298578	0.0129898	0.0215298	genitourinary	FALSE
350.2	Abnormality of gait	0.0712645	0.0311446	0.0221272	neurological	FALSE
280.1	Iron deficiency anemias, unspecified or not due to blood loss	0.0332253	0.0147255	0.0240515	hematopoietic	FALSE
208	Benign neoplasm of colon	0.0241464	0.0107086	0.0241427	neoplasms	FALSE
440.2	Atherosclerosis of the extremities	0.22061	0.0982621	0.0247606	circulatory system	FALSE
599	Other symptoms/disorders or the urinary system	0.048135	0.0214426	0.0247787	genitourinary	FALSE
285.1	Acute posthemorrhagic anemia	0.180325	0.0805012	0.025089	hematopoietic	FALSE
530.9	Heartburn	0.0612304	0.0277089	0.027121	digestive	FALSE
941	Adverse reaction to serum or vaccine	0.208519	0.094452	0.0272668	injuries & poisonings	FALSE
411.4	Coronary atherosclerosis	0.0331098	0.0150376	0.0276789	circulatory system	FALSE
345.11	Generalized convulsive epilepsy	-0.155715	0.0710829	0.0284802	neurological	FALSE
586	Other disorders of the kidney and ureters	0.0997689	0.0455447	0.0284828	genitourinary	FALSE
344	Other paralytic syndromes	0.128299	0.0588253	0.0291816	neurological	FALSE
540.1	Appendicitis	0.132995	0.0615573	0.0307336	digestive	FALSE
614.51	Cervicitis and endocervicitis	0.0686304	0.0318133	0.0309833	genitourinary	FALSE
627.2	Symptomatic menopause	0.173535	0.0812027	0.0325927	genitourinary	FALSE
722.9	Other and unspecified disc disorder	0.0476153	0.02247	0.0340856	musculoskeletal	FALSE
180.3	Cervical intraepithelial neoplasia [CIN] [Cervical dysplasia]	0.0509371	0.0241885	0.0352181	neoplasms	FALSE
216	Benign neoplasm of skin	0.0335607	0.0160262	0.0362501	neoplasms	FALSE
654.2	Rhesus isoimmunization in pregnancy	0.13179	0.0634421	0.0377716	pregnancy complications	FALSE
41.2	Streptococcus infection	0.0762793	0.0368079	0.0382319	infectious diseases	FALSE
798	Malaise and fatigue	0.0528028	0.0254963	0.0383588	symptoms	FALSE
535.6	Duodenitis	0.0382859	0.0185151	0.0386574	digestive	FALSE
621	Endometrial hyperplasia	0.0661364	0.0320538	0.0390847	genitourinary	FALSE
483	Acute bronchitis and bronchiolitis	0.180544	0.0876922	0.0395098	respiratory	FALSE
728.7	Fasciitis	0.169377	0.0824255	0.0398872	musculoskeletal	FALSE
381.1	Otitis media	0.0930305	0.0456196	0.0414233	sense organs	FALSE
698	Pruritus and related conditions	0.0968135	0.0476772	0.0422951	dermatologic	FALSE
857	Mechanical complication of unspecified genitourinary device, implant, and graft	0.085096	0.0421227	0.0433634	injuries & poisonings	FALSE
535	Gastritis and duodenitis	0.0215182	0.0106574	0.0434773	digestive	FALSE
696.41	Psoriasis vulgaris	0.0727647	0.036062	0.0436158	dermatologic	FALSE
1019	Other ill-defined and unknown causes of morbidity and mortality	0.023254	0.0115987	0.0449767	NULL	FALSE
819	Skull and face fracture and other intercranial injury	-0.13222	0.0659701	0.0450448	injuries & poisonings	FALSE
735.3	Hallux valgus (Bunion)	0.0275587	0.0137544	0.04511	musculoskeletal	FALSE
333	Extrapyramidal disease and abnormal movement disorders	0.13627	0.0685353	0.0467771	neurological	FALSE
81	Infection/inflammation of internal prosthetic device; implant; and graft	0.0845151	0.0426846	0.0477048	infectious diseases	FALSE
451.2	Phlebitis and thrombophlebitis of lower extremities	0.0502752	0.025807	0.0514003	circulatory system	FALSE
229	Benign neoplasm of unspecified sites	0.052466	0.0270397	0.0523391	neoplasms	FALSE
444.1	Arterial embolism and thrombosis of lower extremity artery	0.172194	0.0890301	0.0531	circulatory system	FALSE
681.2	Cellulitis and abscess of face/neck	-0.119717	0.06211	0.0539176	dermatologic	FALSE
716.9	Arthropathy NOS	0.016861	0.00874989	0.0539799	musculoskeletal	FALSE
280.2	Iron deficiency anemia secondary to blood loss (chronic)	0.11038	0.0573706	0.0543571	hematopoietic	FALSE
481	Influenza	0.13196	0.0686377	0.0545346	respiratory	FALSE
285	Other anemias	0.0236966	0.0124405	0.056806	hematopoietic	FALSE
535.1	Acute gastritis	-0.0777596	0.0412688	0.0595351	digestive	FALSE
555.21	Ulcerative colitis (chronic)	0.115724	0.0614877	0.0598274	digestive	FALSE
726.1	Enthesopathy	0.031487	0.0167558	0.0602208	musculoskeletal	FALSE
528.6	Leukoplakia of oral mucosa	-0.155214	0.0826941	0.0605235	digestive	FALSE
380.4	Impacted cerumen	-0.152576	0.0819573	0.0626515	sense organs	FALSE
798.1	Chronic fatigue syndrome	0.0869099	0.046976	0.0643003	symptoms	FALSE
651	Multiple gestation	0.106388	0.0576692	0.0650659	pregnancy complications	FALSE
426.31	Right bundle branch block	0.0805494	0.043745	0.0655718	circulatory system	FALSE
476	Allergic rhinitis	0.0717492	0.0390079	0.0658633	respiratory	FALSE
530.7	Gastroesophageal laceration-hemorrhage syndrome	-0.168863	0.0919473	0.0662814	digestive	FALSE
443.9	Peripheral vascular disease, unspecified	0.0654644	0.0359481	0.0685948	circulatory system	FALSE
201	Hodgkin's disease	0.173804	0.096674	0.0722034	neoplasms	FALSE
735.23	Hallux rigidus	0.05527	0.0308376	0.0730859	musculoskeletal	FALSE
782.3	Edema	0.0591927	0.0331074	0.0737919	symptoms	FALSE
473.4	Voice disturbance	0.0803342	0.0449929	0.0741825	respiratory	FALSE
285.2	Anemia of chronic disease	0.137964	0.0774355	0.0748039	hematopoietic	FALSE
835	Internal derangement of knee	0.0449651	0.025239	0.0748196	injuries & poisonings	FALSE
967	Adverse effects of sedatives or other central nervous system depressants and anesthetics	0.0957846	0.0539559	0.0758588	injuries & poisonings	FALSE
514	Abnormal findings examination of lungs	0.0505499	0.0285496	0.0766276	respiratory	FALSE
184	Cancer of other female genital organs	0.148087	0.0838231	0.0772849	neoplasms	FALSE
634	Miscarriage; stillbirth	-0.0307918	0.0174629	0.0778563	pregnancy complications	FALSE
771	Musculoskeletal symptoms referable to limbs	0.0847453	0.0481326	0.0782954	symptoms	FALSE
252.2	Hypoparathyroidism	0.157817	0.0897058	0.0785316	endocrine/metabolic	FALSE
339	Other headache syndromes	0.0264094	0.0150446	0.0791894	neurological	FALSE
200	Myeloproliferative disease	0.0958519	0.0546164	0.0792592	neoplasms	FALSE
386.1	Meniere's disease	0.0967916	0.0553506	0.080343	sense organs	FALSE
386.9	Dizziness and giddiness (Light-headedness and vertigo)	0.0351764	0.0201705	0.0811673	sense organs	FALSE
742.9	Other derangement of joint	0.0951145	0.0545985	0.0814961	musculoskeletal	FALSE
634.3	Ectopic pregnancy	-0.113065	0.0649593	0.0817613	pregnancy complications	FALSE
473	Diseases of the larynx and vocal cords	0.0669522	0.0387148	0.0837435	respiratory	FALSE
523.32	Chronic periodontitis	0.069869	0.0408459	0.0871637	digestive	FALSE
540.11	Acute appendicitis	0.0538978	0.0315963	0.0880399	digestive	FALSE
198.6	Secondary malignancy of bone	0.0513425	0.0301795	0.0888985	neoplasms	FALSE
507	Pleurisy; pleural effusion	0.0315914	0.0186916	0.0910019	respiratory	FALSE
751.22	Other specified congenital anomalies of kidney	0.126609	0.0751314	0.0919562	congenital anomalies	FALSE
225.1	Benign neoplasm of brain, cranial nerves, meninges	-0.0735172	0.0442239	0.0964353	neoplasms	FALSE
613.1	Inflammatory disease of breast	0.0694425	0.0418421	0.0969883	genitourinary	FALSE
8.52	Intestinal infection due to C. difficile	0.090252	0.055137	0.101658	infectious diseases	FALSE
591	Urinary tract infection	0.0199336	0.0121978	0.102218	genitourinary	FALSE
158	Neoplasm of unspecified nature of digestive system	-0.0716699	0.0439647	0.103066	neoplasms	FALSE
714.1	Rheumatoid arthritis	0.0379364	0.0234564	0.10581	musculoskeletal	FALSE
165.1	Cancer of bronchus; lung	0.0501648	0.0310757	0.106467	neoplasms	FALSE
965.1	Opiates and related narcotics causing adverse effects in therapeutic use	0.0493316	0.0306671	0.107701	injuries & poisonings	FALSE
728.71	Contracture of palmar fascia [Dupuytren's disease]	0.0644986	0.040153	0.108204	musculoskeletal	FALSE
700	Corns and callosities	0.105367	0.065681	0.108664	dermatologic	FALSE
595	Hydronephrosis	0.0557992	0.0348575	0.109426	genitourinary	FALSE
572	Ascites (non malignant)	0.0545539	0.0340829	0.10946	digestive	FALSE
729	Other disorders of soft tissues	0.0723604	0.0452791	0.110021	musculoskeletal	FALSE
218.2	Other benign neoplasm of uterus	0.0885297	0.0570125	0.120468	neoplasms	FALSE
709.7	Unspecified diffuse connective tissue disease	0.0456199	0.0294166	0.120945	dermatologic	FALSE
979	Adverse drug events and drug allergies	-0.108817	0.0705093	0.12276	injuries & poisonings	FALSE
740.11	Osteoarthrosis, localized, primary	-0.0233297	0.0151829	0.124397	musculoskeletal	FALSE
157	Pancreatic cancer	0.08554	0.0557168	0.124719	neoplasms	FALSE
741.3	Difficulty in walking	0.151894	0.0989864	0.124907	musculoskeletal	FALSE
555.2	Ulcerative colitis	0.0426966	0.0278258	0.124925	digestive	FALSE
338.2	Chronic pain	0.0988326	0.0645631	0.125821	neurological	FALSE
226	Benign neoplasm of thyroid glands	0.107203	0.0703707	0.127658	neoplasms	FALSE
340.1	Migrain with aura	0.122027	0.0802714	0.128466	neurological	FALSE
696.42	Psoriatic arthropathy	0.0772887	0.0509831	0.129528	dermatologic	FALSE
530.12	Ulcer of esophagus	0.0361424	0.0239235	0.130852	digestive	FALSE
526.9	Jaw disease NOS	0.130624	0.0866043	0.131482	digestive	FALSE
198.5	Secondary malignancy of brain/spine	0.0676792	0.045148	0.13386	neoplasms	FALSE
635.3	Placenta previa and abruptio placenta	-0.0459222	0.030674	0.134366	pregnancy complications	FALSE
198.3	Secondary malignant neoplasm of digestive systems	0.0451883	0.0301929	0.134484	neoplasms	FALSE
315	Develomental delays and disorders	-0.134985	0.0904119	0.135436	mental disorders	FALSE
571.81	Portal hypertension	0.109678	0.0735602	0.135963	digestive	FALSE
695.3	Rosacea	-0.124853	0.0837747	0.136134	dermatologic	FALSE
681.5	Cellulitis and abscess of leg, except foot	0.0322847	0.0217458	0.137638	dermatologic	FALSE
427.8	Sinoatrial node dysfunction (Bradycardia)	0.105807	0.0713716	0.138211	circulatory system	FALSE
706.2	Sebaceous cyst	0.0237737	0.0161114	0.140055	dermatologic	FALSE
574.12	Cholelithiasis with other cholecystitis	0.0248159	0.0168328	0.140413	digestive	FALSE
665	Obstetrical/birth trauma	-0.0235515	0.0159753	0.140415	pregnancy complications	FALSE
773	Pain in limb	0.0540076	0.0369448	0.143783	symptoms	FALSE
262	Mineral deficiency NEC	0.108181	0.0741413	0.144531	endocrine/metabolic	FALSE
949	Allergies, other	-0.0904457	0.0621403	0.145529	injuries & poisonings	FALSE
610.8	Other specified benign mammary dysplasias	0.0592146	0.0407637	0.146326	genitourinary	FALSE
362.29	Macular degeneration (senile) of retina NOS	-0.0366204	0.0253792	0.149041	sense organs	FALSE
722.1	Displacement of intervertebral disc	0.10394	0.072317	0.150636	musculoskeletal	FALSE
614.5	Inflammatory disease of cervix, vagina, and vulva	0.121712	0.0847752	0.151087	genitourinary	FALSE
599.9	Other abnormality of urination	0.0628434	0.0437905	0.151261	genitourinary	FALSE
367.8	Hypermetropia	-0.104627	0.0730078	0.151832	sense organs	FALSE
575.1	Cholangitis	-0.0946144	0.066035	0.151917	digestive	FALSE
726	Peripheral enthesopathies and allied syndromes	0.0245099	0.0171068	0.151928	musculoskeletal	FALSE
509.8	Dependence on respirator [Ventilator] or supplemental oxygen	-0.110545	0.0778536	0.155632	respiratory	FALSE
674	Other complications of the puerperium NEC	0.0934359	0.066161	0.157876	pregnancy complications	FALSE
963	Poisoning by primarily systemic agents	-0.131921	0.0934356	0.157982	injuries & poisonings	FALSE
724.9	Other unspecified back disorders	0.109396	0.0775609	0.158408	musculoskeletal	FALSE
78	Viral warts & HPV	0.0630197	0.0447811	0.159343	infectious diseases	FALSE
276.41	Acidosis	0.0622845	0.0443616	0.160313	endocrine/metabolic	FALSE
402	Elevated blood pressure reading without diagnosis of hypertension	0.0522112	0.0373973	0.162678	circulatory system	FALSE
564.8	Abnormal findings on exam of gastrointestinal tract/ abdominal area	0.0425099	0.0305862	0.164578	digestive	FALSE
427.6	Premature beats	0.077565	0.055814	0.164618	circulatory system	FALSE
614.4	Inflammatory diseases of uterus, except cervix	0.086338	0.0622956	0.165765	genitourinary	FALSE
172.2	Other non-epithelial cancer of skin	0.0193176	0.0139392	0.165794	neoplasms	FALSE
221	Benign neoplasm of other female genital organs	0.103329	0.0745829	0.165922	neoplasms	FALSE
859	Complication due to other implant and internal device	0.0327047	0.0236215	0.166196	injuries & poisonings	FALSE
596	Other disorders of bladder	0.0270807	0.0195612	0.166234	genitourinary	FALSE
214	Lipoma	0.0657803	0.0478305	0.169045	neoplasms	FALSE
295.1	Schizophrenia	0.0913788	0.0665481	0.169714	mental disorders	FALSE
745	Pain in joint	0.0491195	0.0357871	0.169893	musculoskeletal	FALSE
277	Other disorders of metabolism	0.0602392	0.0439202	0.1702	endocrine/metabolic	FALSE
526.1	Cysts of the jaws	0.117459	0.0857767	0.170886	digestive	FALSE
714	Rheumatoid arthritis and other inflammatory polyarthropathies	0.0841427	0.0614883	0.171176	musculoskeletal	FALSE
610.2	Fibroadenosis of breast	-0.0892199	0.065264	0.171606	genitourinary	FALSE
155	Cancer of liver and intrahepatic bile duct	-0.124196	0.0909152	0.171919	neoplasms	FALSE
930	Allergic reaction to food	0.12955	0.0949621	0.172495	injuries & poisonings	FALSE
636.3	Hemorrhage in early pregnancy	0.0499522	0.0369694	0.176638	pregnancy complications	FALSE
159.4	Malignant neoplasm of retroperitoneum and peritoneum	0.107532	0.0798997	0.178355	neoplasms	FALSE
755.1	Congenital deformities of feet	0.11537	0.0863627	0.18159	congenital anomalies	FALSE
586.2	Cyst of kidney, acquired	0.0563002	0.0421768	0.181921	genitourinary	FALSE
575.2	Obstruction of bile duct	-0.0665389	0.0498722	0.182143	digestive	FALSE
578.8	Hemorrhage of rectum and anus	0.0169821	0.0127353	0.182377	digestive	FALSE
352.1	Trigeminal nerve disorders [CN5]	0.075558	0.0567498	0.18305	neurological	FALSE
567	Peritonitis and retroperitoneal infections	0.0680981	0.0514408	0.185565	digestive	FALSE
470	Septal Deviations/Turbinate Hypertrophy	0.0339066	0.0256859	0.186819	respiratory	FALSE
357	Inflammatory and toxic neuropathy	0.0517052	0.0392799	0.188064	neurological	FALSE
320	Meningitis	0.0924962	0.0703889	0.188822	neurological	FALSE
256.4	Polycystic ovaries	0.0907107	0.0690425	0.188901	endocrine/metabolic	FALSE
411.1	Unstable angina (intermediate coronary syndrome)	0.0340325	0.0262841	0.195392	circulatory system	FALSE
250.42	Other abnormal glucose	-0.0962638	0.0747514	0.19782	endocrine/metabolic	FALSE
348.2	Cerebral edema and compression of brain	0.10358	0.0805834	0.198661	neurological	FALSE
193	Thyroid cancer	0.0813075	0.0632789	0.198825	neoplasms	FALSE
530.1	Esophagitis, GERD and related diseases	0.0202322	0.015817	0.200848	digestive	FALSE
1005	Other symptoms	0.0510222	0.039996	0.202068	NULL	FALSE
695.8	Other specified erythematous conditions	0.121908	0.0957146	0.202782	dermatologic	FALSE
747.11	Cardiac shunt/ heart septal defect	0.0741021	0.0582467	0.203298	congenital anomalies	FALSE
571.5	Other chronic nonalcoholic liver disease	0.0421806	0.0332603	0.204727	digestive	FALSE
324	Other CNS infection and poliomyelitis	-0.107621	0.0850865	0.205928	neurological	FALSE
411.3	Angina pectoris	0.0180189	0.0142637	0.206494	circulatory system	FALSE
426.23	Second degree AV block	0.0991576	0.0787539	0.208	circulatory system	FALSE
557.1	Celiac disease	0.0369652	0.0293827	0.208369	digestive	FALSE
241.2	Nontoxic multinodular goiter	-0.0544213	0.0433777	0.209627	endocrine/metabolic	FALSE
214.1	Lipoma of skin and subcutaneous tissue	0.0276187	0.0220458	0.210284	neoplasms	FALSE
562.1	Diverticulosis	0.0107598	0.00861182	0.21151	digestive	FALSE
454.1	Varicose veins of lower extremity	-0.0160381	0.0128557	0.212195	circulatory system	FALSE
741	Symptoms and disorders of the joints	0.0763292	0.0612638	0.212797	musculoskeletal	FALSE
525	Other diseases of the teeth and supporting structures	0.0337636	0.0271735	0.214045	digestive	FALSE
261.2	Vitamin B-complex deficiencies	-0.0560078	0.0451292	0.214586	endocrine/metabolic	FALSE
318	Tobacco use disorder	0.0139827	0.0112857	0.215356	mental disorders	FALSE
385.3	Cholesteatoma	-0.0820192	0.066213	0.21545	sense organs	FALSE
452	Other venous embolism and thrombosis	0.0748286	0.0605459	0.216496	circulatory system	FALSE
635.2	Antepartum hemorrhage, abruptio placentae, and placenta previa	0.0449296	0.0365368	0.218807	pregnancy complications	FALSE
112	Candidiasis	0.0336025	0.0273972	0.220012	infectious diseases	FALSE
383	Otosclerosis	-0.0971947	0.0795034	0.22151	sense organs	FALSE
350.3	Lack of coordination	0.0957804	0.0785943	0.22297	neurological	FALSE
420.2	Pericarditis	0.0582533	0.047845	0.223399	circulatory system	FALSE
427.42	Cardiac arrest	-0.0661994	0.0545214	0.224674	circulatory system	FALSE
362.4	Retinal vascular changes and abnomalities	0.0625589	0.0515479	0.224898	sense organs	FALSE
444	Arterial embolism and thrombosis	0.0978085	0.0806162	0.22503	circulatory system	FALSE
830	Dislocation	-0.0438907	0.0362061	0.225417	injuries & poisonings	FALSE
627.4	Premenopausal menorrhagia	0.0744075	0.0614613	0.226034	genitourinary	FALSE
732	Osteochondropathies	0.110472	0.0912908	0.226235	musculoskeletal	FALSE
365.2	Primary angle-closure glaucoma	0.0551246	0.0459699	0.230471	sense organs	FALSE
300.12	Agorophobia, social phobia, and panic disorder	0.0511635	0.0427908	0.231827	mental disorders	FALSE
805	Fracture of vertebral column without mention of spinal cord injury	0.117302	0.0985413	0.233898	injuries & poisonings	FALSE
574.11	Cholelithiasis with acute cholecystitis	0.0392893	0.0330091	0.233945	digestive	FALSE
709.2	Sicca syndrome	0.0549704	0.0462796	0.234917	dermatologic	FALSE
571.51	Cirrhosis of liver without mention of alcohol	0.0782714	0.0659934	0.235603	digestive	FALSE
705.8	Hyperhidrosis	0.0735533	0.0621519	0.236633	dermatologic	FALSE
289	Other diseases of blood and blood-forming organs	0.0792517	0.0672199	0.238401	hematopoietic	FALSE
1015	Effects of other external causes	0.0294214	0.0249683	0.238658	NULL	FALSE
480	Pneumonia	0.0281164	0.0239352	0.240119	respiratory	FALSE
189.21	Malignant neoplasm of bladder	0.0519804	0.0442746	0.240377	neoplasms	FALSE
726.2	Synoviopathy	0.0782599	0.0669515	0.242443	musculoskeletal	FALSE
465.2	Acute pharyngitis	-0.054669	0.0470906	0.245669	respiratory	FALSE
689	Disorder of skin and subcutaneous tissue NOS	0.0210543	0.018181	0.246849	dermatologic	FALSE
961.1	Poisoning/allergy of sulfonamides	0.0427418	0.0369157	0.246937	injuries & poisonings	FALSE
594.2	Calculus of lower urinary tract	0.101394	0.0876968	0.247606	genitourinary	FALSE
340	Migraine	0.0251856	0.0218277	0.248567	neurological	FALSE
474.2	Chronic tonsillitis and adenoiditis	0.0513591	0.0446365	0.249893	respiratory	FALSE
191.11	Cancer of brain	0.0770721	0.0676168	0.254354	neoplasms	FALSE
560.4	Other intestinal obstruction	0.0261582	0.0229694	0.254774	digestive	FALSE
79	Viral infection	0.029634	0.0261064	0.256324	infectious diseases	FALSE
524.3	Anomalies of tooth position/malocclusion	0.0929101	0.0819149	0.2567	digestive	FALSE
1010	Other tests	-0.0358978	0.0318006	0.258966	NULL	FALSE
189.2	Cancer of bladder	-0.0798189	0.0712344	0.262496	neoplasms	FALSE
743.11	Osteoporosis NOS	0.0196395	0.0175281	0.26252	musculoskeletal	FALSE
317	Alcohol-related disorders	0.0284118	0.0253604	0.262578	mental disorders	FALSE
334	Degenerative disease of the spinal cord	0.0441027	0.039506	0.264271	neurological	FALSE
292.6	Hallucinations	-0.0894917	0.0810402	0.269468	mental disorders	FALSE
464	Acute sinusitis	0.101033	0.0917125	0.270623	respiratory	FALSE
290.1	Dementias	-0.0505786	0.0459555	0.271071	mental disorders	FALSE
761	Cervicalgia	0.0447827	0.0408386	0.272826	symptoms	FALSE
332	Parkinson's disease	0.049167	0.0451058	0.275697	neurological	FALSE
426.91	Cardiac pacemaker in situ	0.0385544	0.0355159	0.277676	circulatory system	FALSE
365	Glaucoma	0.0248017	0.0230213	0.281329	sense organs	FALSE
386.3	Labyrinthitis	0.05547	0.0515125	0.281558	sense organs	FALSE
497	Bronchitis	0.0577905	0.0536794	0.281665	respiratory	FALSE
506	Empyema and pneumothorax	-0.0521876	0.0490892	0.287728	respiratory	FALSE
477	Epistaxis or throat hemorrhage	-0.0340134	0.0320192	0.288108	respiratory	FALSE
217.1	Nevus, non-neoplastic	0.0625695	0.0589856	0.2888	neoplasms	FALSE
519.8	Other diseases of respiratory system, NEC	0.0161906	0.0153186	0.290546	respiratory	FALSE
619.5	Noninflammatory disorders of vulva and perineum	0.0304962	0.0289119	0.291518	genitourinary	FALSE
1009	Injury, NOS	0.0210609	0.0200254	0.292931	NULL	FALSE
411.9	Other acute and subacute forms of ischemic heart disease	-0.0545006	0.051845	0.293156	circulatory system	FALSE
1004	Other signs and symptoms involving emotional state	0.0697254	0.0663728	0.293483	NULL	FALSE
159	Malignant neoplasm of other and ill-defined sites within the digestive organs and peritoneum	0.0221519	0.0211099	0.294011	neoplasms	FALSE
586.4	Stricture/obstruction of ureter	0.0522516	0.0499005	0.295046	genitourinary	FALSE
272.1	Hyperlipidemia	0.0245382	0.0234973	0.296348	endocrine/metabolic	FALSE
575.7	Other disorders of gallbladder	0.0342923	0.0328518	0.296555	digestive	FALSE
990	Effects radiation NOS	-0.0231425	0.0222049	0.297308	injuries & poisonings	FALSE
537	Other disorders of stomach and duodenum	0.0248799	0.0239999	0.299892	digestive	FALSE
969	Poisoning by psychotropic agents	0.033824	0.0327624	0.301882	injuries & poisonings	FALSE
610.4	Benign neoplasm of breast	0.0290023	0.0281085	0.302166	genitourinary	FALSE
619.4	Noninflammatory disorders of vagina	0.0271653	0.0263316	0.30223	genitourinary	FALSE
433	Cerebrovascular disease	0.0406907	0.039473	0.302612	circulatory system	FALSE
174.1	Breast cancer [female]	0.0232532	0.0226478	0.304547	neoplasms	FALSE
577	Diseases of pancreas	0.0594561	0.0580286	0.305552	digestive	FALSE
276.14	Hypopotassemia	0.0323671	0.031594	0.305612	endocrine/metabolic	FALSE
377	Disorders of optic nerve and visual pathways	-0.0936601	0.0915136	0.306092	sense organs	FALSE
70.9	Hepatitis NOS	0.0689547	0.0674372	0.306543	infectious diseases	FALSE
240	Simple and unspecified goiter	0.0493281	0.0483349	0.307469	endocrine/metabolic	FALSE
353	Nerve root and plexus disorders	0.0493961	0.0484341	0.307794	neurological	FALSE
650	Normal delivery	-0.0255416	0.0251224	0.309301	pregnancy complications	FALSE
427.3	Other specified cardiac dysrhythmias	-0.0308697	0.0304113	0.31007	circulatory system	FALSE
709.3	Systemic sclerosis	-0.0878477	0.0866024	0.310402	dermatologic	FALSE
766	Neuralgia, neuritis, and radiculitis NOS	0.0707373	0.06988	0.31141	symptoms	FALSE
585.2	Renal failure NOS	0.0464589	0.0459085	0.311543	genitourinary	FALSE
703.1	Ingrowing nail	-0.0532549	0.0529206	0.314262	dermatologic	FALSE
281.12	Other vitamin B12 deficiency anemia	0.100086	0.0995531	0.314729	hematopoietic	FALSE
717	Polymyalgia Rheumatica	0.0344861	0.0343976	0.316067	musculoskeletal	FALSE
596.5	Functional disorders of bladder	0.0363134	0.0362522	0.316494	genitourinary	FALSE
721.1	Spondylosis without myelopathy	-0.0414046	0.0414666	0.318035	musculoskeletal	FALSE
530.5	Disorders of esophageal motility	0.0527299	0.0530864	0.320571	digestive	FALSE
292	Neurological disorders	-0.0648502	0.0652914	0.320592	mental disorders	FALSE
227.1	Benign neoplasm of adrenal gland	0.096023	0.0967782	0.321102	neoplasms	FALSE
579	Other symptoms involving abdomen and pelvis	0.0351849	0.0355394	0.322162	digestive	FALSE
663	Umbilical cord complications during labor and delivery	-0.0436426	0.0441157	0.322528	pregnancy complications	FALSE
556	Ulceration of the lower GI tract	0.066208	0.0670427	0.323373	digestive	FALSE
530.14	Reflux esophagitis	0.0141816	0.0143706	0.323715	digestive	FALSE
573.7	Abnormal results of function study of liver	0.0228254	0.0231608	0.324369	digestive	FALSE
557	Intestinal malabsorption (non-celiac)	0.0743784	0.0754836	0.324448	digestive	FALSE
189	Cancer of urinary organs (incl. kidney and bladder)	0.0349049	0.0355538	0.326224	neoplasms	FALSE
451	Phlebitis and thrombophlebitis	0.0731265	0.0745305	0.326513	circulatory system	FALSE
284	Aplastic anemia	-0.0693317	0.0707273	0.326954	hematopoietic	FALSE
175	Acquired absence of breast	0.0197297	0.0201581	0.327704	neoplasms	FALSE
645	Late pregnancy and failed induction	-0.029699	0.0305261	0.3306	pregnancy complications	FALSE
386.2	Peripheral or central vertigo	0.0609789	0.0627677	0.331299	sense organs	FALSE
579.2	Splenomegaly	-0.0784563	0.0811136	0.333424	digestive	FALSE
300.13	Phobia	0.0445738	0.0461615	0.334242	mental disorders	FALSE
624.1	Dystrophy of female genital tract	0.0590334	0.0614027	0.336344	genitourinary	FALSE
365.11	Primary open angle glaucoma	-0.0406871	0.0423945	0.337193	sense organs	FALSE
513.4	Hyperventilation	0.0767884	0.0800628	0.337507	respiratory	FALSE
425.1	Primary/intrinsic cardiomyopathies	0.0482699	0.0504045	0.338239	circulatory system	FALSE
433.3	Cerebral ischemia	0.0429123	0.0448836	0.339031	circulatory system	FALSE
290.11	Alzheimer's disease	-0.0550068	0.0578038	0.341294	mental disorders	FALSE
300.1	Anxiety disorder	0.0146522	0.0155001	0.344508	mental disorders	FALSE
317.11	Alcoholic liver damage	0.0729392	0.0774403	0.346256	mental disorders	FALSE
378.1	Strabismus (not specified as paralytic)	-0.0432891	0.045966	0.346313	sense organs	FALSE
592.13	Chronic interstitial cystitis	0.0649707	0.0690356	0.346645	genitourinary	FALSE
202.21	Nodular lymphoma	0.0700276	0.0744293	0.346777	neoplasms	FALSE
870.1	Open wound or laceration of eye or eyelid	0.0780327	0.0830987	0.347712	injuries & poisonings	FALSE
594.3	Calculus of ureter	0.0396335	0.0422356	0.348044	genitourinary	FALSE
275.3	Disorders of magnesium metabolism	-0.0594452	0.0634254	0.348632	endocrine/metabolic	FALSE
295.2	Paranoid disorders	0.0886842	0.0952801	0.351971	mental disorders	FALSE
804	Fracture of hand or wrist	-0.0663017	0.0712602	0.352155	injuries & poisonings	FALSE
433.2	Occlusion of cerebral arteries	0.0297105	0.0319938	0.353079	circulatory system	FALSE
458.9	Hypotension NOS	0.0206818	0.0222803	0.353277	circulatory system	FALSE
362	Other retinal disorders	0.0437883	0.0472843	0.354412	sense organs	FALSE
496.1	Emphysema	0.0333549	0.0360496	0.354836	respiratory	FALSE
202	Cancer of other lymphoid, histiocytic tissue	-0.0401374	0.0435794	0.35704	neoplasms	FALSE
446.5	Giant cell arteritis	0.0522898	0.0568755	0.357901	circulatory system	FALSE
334.2	Anterior horn cell disease	0.0881537	0.0959111	0.358033	neurological	FALSE
454	Varicose veins	-0.0874902	0.095202	0.358098	circulatory system	FALSE
687	Symptoms affecting skin	0.0794152	0.0864332	0.358198	dermatologic	FALSE
587	Kidney replaced by transpant	0.0746886	0.0814208	0.358978	genitourinary	FALSE
527.2	Sialoadenitis	0.0637575	0.0700813	0.362947	digestive	FALSE
960	Poisoning by antibiotics	0.0167103	0.0184129	0.364128	injuries & poisonings	FALSE
946	Anaphylactic shock NOS	0.0821069	0.0905186	0.364369	injuries & poisonings	FALSE
644	Anemia during pregnancy	0.0348614	0.0384603	0.36471	pregnancy complications	FALSE
389.2	Conductive hearing loss	0.0676064	0.0746301	0.364996	sense organs	FALSE
994.2	Sepsis	0.0225213	0.0249228	0.366186	injuries & poisonings	FALSE
947	Urticaria	-0.0506418	0.0561178	0.366834	dermatologic	FALSE
594.1	Calculus of kidney	0.0283368	0.0316085	0.369989	genitourinary	FALSE
474	Acute and chronic tonsillitis	-0.0742529	0.0829476	0.370692	respiratory	FALSE
327.41	Organic or persistent insomnia	0.087424	0.0976702	0.370737	neurological	FALSE
411.41	Aneurysm and dissection of heart	-0.0516168	0.0577185	0.371169	circulatory system	FALSE
652	Malposition and malpresentation of fetus or obstruction	0.0235705	0.0263873	0.371721	pregnancy complications	FALSE
255.21	Glucocorticoid deficiency	0.0609438	0.0682366	0.37179	endocrine/metabolic	FALSE
204.12	Lymphoid leukemia, chronic	0.0655463	0.0734371	0.372098	neoplasms	FALSE
496.21	Obstructive chronic bronchitis	-0.0251106	0.0281473	0.372331	respiratory	FALSE
297.2	Suicide or self-inflicted injury	0.0362688	0.0407391	0.37332	mental disorders	FALSE
447.1	Stricture of artery	-0.0585734	0.0662712	0.376781	circulatory system	FALSE
569.1	Toxic gastroenteritis and colitis	0.0797583	0.0902661	0.376917	digestive	FALSE
368.4	Visual field defects	0.0683813	0.0775318	0.377789	sense organs	FALSE
669	Complications of labor and delivery NEC	0.0293201	0.0333831	0.379785	pregnancy complications	FALSE
597.1	Urethral stricture (not specified as infectious)	0.0248259	0.0284691	0.383193	genitourinary	FALSE
585.1	Acute renal failure	0.0187137	0.0214928	0.38392	genitourinary	FALSE
296.1	Bipolar	0.0345551	0.0397364	0.384514	mental disorders	FALSE
342	Hemiplegia	0.0343048	0.0396233	0.386614	neurological	FALSE
345.1	Epilepsy	-0.0706569	0.0818478	0.387988	neurological	FALSE
571.6	Primary biliary cirrhosis	-0.0613174	0.0710957	0.388433	digestive	FALSE
695.9	Unspecified erythematous condition	0.0547559	0.0635624	0.38899	dermatologic	FALSE
251.1	Hypoglycemia	0.0429134	0.0504072	0.394584	endocrine/metabolic	FALSE
252.1	Hyperparathyroidism	0.0337172	0.039696	0.395667	endocrine/metabolic	FALSE
727.1	Synovitis and tenosynovitis	0.0457848	0.053977	0.39631	musculoskeletal	FALSE
531.2	Gastric ulcer	0.0188341	0.0222583	0.397464	digestive	FALSE
389.1	Sensorineural hearing loss	0.0542087	0.0640823	0.397595	sense organs	FALSE
426.24	Atrioventricular block, complete	0.0568311	0.0677249	0.401387	circulatory system	FALSE
316	Substance addiction and disorders	-0.0808502	0.0963517	0.401404	mental disorders	FALSE
512.9	Other dyspnea	-0.0405767	0.0483641	0.401479	respiratory	FALSE
290.16	Vascular dementia	0.077637	0.092943	0.403538	mental disorders	FALSE
250.24	Type 2 diabetes with neurological manifestations	0.0635517	0.0760991	0.403652	endocrine/metabolic	FALSE
803	Fracture of upper limb	-0.081521	0.0977947	0.40451	injuries & poisonings	FALSE
450	Noninfectious disorders of lymphatic channels	0.0375631	0.0452742	0.40672	circulatory system	FALSE
331	Other cerebral degenerations	-0.081632	0.0989149	0.409216	neurological	FALSE
345	Epilepsy, recurrent seizures, convulsions	-0.0208043	0.0252932	0.410776	neurological	FALSE
738.4	Acquired spondylolisthesis	0.0630449	0.0768518	0.41202	musculoskeletal	FALSE
210	Benign neoplasm of lip, oral cavity, and pharynx	0.0371165	0.0453263	0.412859	neoplasms	FALSE
454.11	Varicose veins of lower extremity, symptomtic	0.0452311	0.0555526	0.415529	circulatory system	FALSE
916	Contusion	0.0325213	0.0400261	0.416503	injuries & poisonings	FALSE
613.8	Other specified disorders of breast	-0.0473669	0.0583154	0.416646	genitourinary	FALSE
480.5	Bronchopneumonia and lung abscess	0.0647729	0.0798912	0.417501	respiratory	FALSE
341	Other demyelinating diseases of central nervous system	-0.0672541	0.0829733	0.417623	neurological	FALSE
622.2	Mucous polyp of cervix	0.0153995	0.0190085	0.41786	genitourinary	FALSE
550.1	Inguinal hernia	-0.0252977	0.0312861	0.41875	digestive	FALSE
569.2	Gastrointestinal complications	0.0549496	0.0679623	0.418785	digestive	FALSE
510	Other diseases of lung	-0.0377775	0.0468435	0.419977	respiratory	FALSE
379.5	Disorders of iris and ciliary body	0.0604543	0.0755351	0.42351	sense organs	FALSE
495.2	Asthma with exacerbation	-0.0675693	0.0845752	0.424333	respiratory	FALSE
653	Problems associated with amniotic cavity and membranes	0.0221384	0.0277353	0.424753	pregnancy complications	FALSE
702.2	Seborrheic keratosis	0.0200714	0.0251906	0.425577	dermatologic	FALSE
529	Diseases and other conditions of the tongue	0.0360416	0.0453518	0.426782	digestive	FALSE
512.7	Shortness of breath	-0.0140285	0.0176942	0.427879	respiratory	FALSE
741.4	Joint effusions	-0.0781295	0.0987097	0.428648	musculoskeletal	FALSE
851	Complications of transplants and reattached limbs	0.0143006	0.0181247	0.430104	injuries & poisonings	FALSE
788	Syncope and collapse	0.0124939	0.0158477	0.430479	symptoms	FALSE
374.1	Ectropion or entropion	-0.0375629	0.0477601	0.43158	sense organs	FALSE
747.12	Valvular heart disease/ heart chambers	-0.0765386	0.0983008	0.436206	congenital anomalies	FALSE
198	Secondary malignant neoplasm	0.0297008	0.0382774	0.437788	neoplasms	FALSE
618.2	Uterine/Uterovaginal prolapse	0.0112891	0.0145669	0.438351	genitourinary	FALSE
519.9	Symptoms involving respiratory system and other chest symptoms	-0.0625914	0.0808032	0.438567	respiratory	FALSE
964.1	Anticoagulants causing adverse effects	0.075293	0.0972347	0.438728	injuries & poisonings	FALSE
958	Certain early complications of trauma or procedure	-0.063658	0.0826925	0.441409	injuries & poisonings	FALSE
614.54	Abscess or ulceration of vulva	-0.0519037	0.0678784	0.444476	genitourinary	FALSE
274.1	Gout	0.0449465	0.0590704	0.446718	endocrine/metabolic	FALSE
574.3	Cholecystitis without cholelithiasis	0.019627	0.0258288	0.447322	digestive	FALSE
275.5	Disorders of calcium/phosphorus metabolism	0.0294356	0.0387388	0.447346	endocrine/metabolic	FALSE
442.11	Abdominal aortic aneurysm	0.0669473	0.088294	0.448312	circulatory system	FALSE
800.3	Fracture of tibia and fibula	-0.0620796	0.082044	0.449252	injuries & poisonings	FALSE
385.5	Tympanosclerosis and middle ear disease related to otitis media	0.0683046	0.0905445	0.450624	sense organs	FALSE
647.1	Infections of genitourinary tract during pregnancy	-0.0506999	0.0673702	0.451716	pregnancy complications	FALSE
704.1	Alopecia	-0.0727616	0.0968832	0.452638	dermatologic	FALSE
961	Poisoning by other anti-infectives	-0.0417917	0.0557715	0.453654	injuries & poisonings	FALSE
599.3	Dysuria	0.0329991	0.044083	0.454118	genitourinary	FALSE
550	Abdominal hernia	0.0416029	0.0558924	0.456671	digestive	FALSE
508	Pulmonary collapse; interstitial and compensatory emphysema	0.0224426	0.0303254	0.459264	respiratory	FALSE
286.7	Other and unspecified coagulation defects	0.0528864	0.0715	0.4595	hematopoietic	FALSE
327.3	Sleep apnea	0.0204096	0.0276016	0.459642	neurological	FALSE
446.9	Arteritis NOS	0.061371	0.0846284	0.46834	circulatory system	FALSE
735.21	Hammer toe (acquired)	0.0184967	0.0255286	0.468728	musculoskeletal	FALSE
531.3	Duodenal ulcer	-0.0233492	0.0322328	0.468824	digestive	FALSE
789	Nausea and vomiting	0.00869014	0.0119982	0.468889	symptoms	FALSE
198.1	Secondary malignancy of lymph nodes	0.0123524	0.0171323	0.470909	neoplasms	FALSE
473.3	Paralysis/spasm of vocal cords or larynx	0.0634055	0.0881509	0.471966	respiratory	FALSE
687.1	Rash and other nonspecific skin eruption	-0.0229298	0.0321298	0.475437	dermatologic	FALSE
447	Other disorders of arteries and arterioles	-0.049245	0.0691799	0.476563	circulatory system	FALSE
793.2	Nonspecific abnormal findings on radiological and other examination of other intrathoracic organs (echocardiogram, etc)	0.0408028	0.0575334	0.478199	symptoms	FALSE
379.2	Disorders of vitreous body	0.0260285	0.0368435	0.479902	sense organs	FALSE
420.3	Endocarditis	0.0440649	0.0623878	0.479997	circulatory system	FALSE
395.6	Heart valve replaced	0.0307933	0.0438032	0.482061	circulatory system	FALSE
380	Disorders of external ear	0.0412086	0.0587116	0.482753	sense organs	FALSE
503	Pulmonary congestion and hypostasis	0.0481532	0.0686133	0.4828	respiratory	FALSE
502	Postinflammatory pulmonary fibrosis	0.0359322	0.0513615	0.484181	respiratory	FALSE
729.1	Rheumatism, unspecified and fibrositis	0.0418458	0.0599205	0.484955	musculoskeletal	FALSE
801	Fracture of ankle and foot	0.0599482	0.0859387	0.485447	injuries & poisonings	FALSE
535.2	Atrophic gastritis	-0.0521665	0.0747994	0.485541	digestive	FALSE
781	Symptoms involving nervous and musculoskeletal systems	-0.0228101	0.032892	0.488006	symptoms	FALSE
915	Superficial injury without mention of infection	0.0158134	0.0228193	0.48832	injuries & poisonings	FALSE
458.1	Orthostatic hypotension	-0.0272781	0.0394111	0.488848	circulatory system	FALSE
559	Ileostomy status	-0.0311636	0.0452165	0.490693	digestive	FALSE
858	Complication of internal orthopedic device	-0.0154546	0.0224313	0.490839	injuries & poisonings	FALSE
939	Atopic/contact dermatitis due to other or unspecified	-0.0195791	0.0284215	0.490895	dermatologic	FALSE
590	Pyelonephritis	0.0226339	0.0329856	0.492602	genitourinary	FALSE
695.42	Systemic lupus erythematosus	0.0405071	0.0592373	0.494095	dermatologic	FALSE
427.7	Tachycardia NOS	0.0194337	0.0285539	0.496127	circulatory system	FALSE
327	Sleep disorders	-0.0395361	0.0582525	0.497327	neurological	FALSE
512.1	Wheezing	0.0574324	0.085486	0.501689	respiratory	FALSE
335	Multiple sclerosis	0.0223923	0.0335255	0.504186	neurological	FALSE
276.12	Hyposmolality and/or hyponatremia	-0.0195798	0.0293912	0.505297	endocrine/metabolic	FALSE
594	Urinary calculus	-0.0569729	0.08629	0.509094	genitourinary	FALSE
642.1	Preeclampsia and eclampsia	-0.0400426	0.0606717	0.509262	pregnancy complications	FALSE
333.4	Torsion dystonia	0.0505519	0.0767208	0.509955	neurological	FALSE
153.2	Colon cancer	-0.0178955	0.0273537	0.512966	neoplasms	FALSE
853	Complication of colostomy or enterostomy	0.0430271	0.0658611	0.513563	injuries & poisonings	FALSE
475	Chronic sinusitis	0.0191618	0.0293627	0.514022	respiratory	FALSE
389.4	Tinnitus	-0.0402205	0.061797	0.515144	sense organs	FALSE
646	Other complications of pregnancy NEC	0.0150431	0.023114	0.515162	pregnancy complications	FALSE
195	Cancer, suspected or other	-0.0301182	0.0464428	0.516661	neoplasms	FALSE
496.3	Bronchiectasis	-0.0188335	0.0291403	0.518083	respiratory	FALSE
614.33	Pelvic inflammatory disease, NOS	0.0405119	0.0627747	0.518698	genitourinary	FALSE
367.1	Myopia	-0.0226742	0.0351904	0.519362	sense organs	FALSE
618	Genital prolapse	0.0330474	0.0513433	0.519798	genitourinary	FALSE
292.2	Mild cognitive impairment	0.0612746	0.0958795	0.522771	mental disorders	FALSE
627	Menopausal and postmenopausal disorders	0.0286481	0.0450572	0.524896	genitourinary	FALSE
743.9	Osteopenia or other disorder of bone and cartilage	0.0572968	0.0907697	0.527888	musculoskeletal	FALSE
686.3	Pilonidal cyst	-0.0583034	0.0929895	0.530666	dermatologic	FALSE
697	Sarcoidosis	-0.0370278	0.0591557	0.531356	dermatologic	FALSE
202.2	Non-Hodgkins lymphoma	-0.0245189	0.039226	0.531926	neoplasms	FALSE
578.1	Hematemesis	0.0225506	0.0360816	0.531978	digestive	FALSE
379.3	Aphakia and other disorders of lens	0.0568097	0.0914159	0.534308	sense organs	FALSE
965.3	Salicylates causing adverse effects in therapeutic use	-0.0504348	0.0812036	0.53454	injuries & poisonings	FALSE
561.2	Flatulence	-0.0185699	0.0299252	0.534901	digestive	FALSE
204.21	Myeloid leukemia, acute	-0.0521908	0.0850216	0.539312	neoplasms	FALSE
276.11	Hyperosmolality and/or hypernatremia	-0.0583802	0.0956359	0.541569	endocrine/metabolic	FALSE
276.5	Hypovolemia	0.0155298	0.0255639	0.543528	endocrine/metabolic	FALSE
366.2	Senile cataract	-0.00836022	0.013769	0.543734	sense organs	FALSE
151	Cancer of stomach	-0.0472988	0.0780214	0.544363	neoplasms	FALSE
504	Other alveolar and parietoalveolar pneumonopathy	0.0492821	0.0814704	0.54524	respiratory	FALSE
599.2	Retention of urine	0.0143692	0.0238876	0.547486	genitourinary	FALSE
379.9	Pain, swelling or discharge of eye	-0.0596403	0.0992676	0.547971	sense organs	FALSE
427.2	Atrial fibrillation and flutter	0.00865115	0.0144086	0.54823	circulatory system	FALSE
573	Other disorders of liver	0.0202373	0.0337285	0.548502	digestive	FALSE
854	Complications of cardiac/vascular device, implant, and graft	0.0203714	0.0339685	0.548696	injuries & poisonings	FALSE
394.2	Mitral valve disease	-0.0182223	0.03044	0.54942	circulatory system	FALSE
293.1	Swelling, mass, or lump in head and neck [Space-occupying lesion, intracranial NOS]	0.0295386	0.0493514	0.549482	mental disorders	FALSE
532	Dysphagia	0.00979899	0.016449	0.551363	digestive	FALSE
871	Open wounds of extremities	-0.0157701	0.0265926	0.553163	injuries & poisonings	FALSE
428.2	Heart failure NOS	0.0158631	0.0268006	0.553921	circulatory system	FALSE
246	Other disorders of thyroid	0.0325623	0.055186	0.55516	endocrine/metabolic	FALSE
170.2	Cancer of connective tissue	-0.0484704	0.0831526	0.559955	neoplasms	FALSE
364	Corneal opacity and other disorders of cornea	0.0490619	0.0842508	0.560343	sense organs	FALSE
182	Malignant neoplasm of uterus	0.0165853	0.0285018	0.560633	neoplasms	FALSE
478	Throat pain	0.0419221	0.0720793	0.560829	respiratory	FALSE
331.9	Cerebral degeneration, unspecified	0.0435657	0.0751083	0.561888	neurological	FALSE
384	Other disorders of tympanic membrane	0.0455471	0.0786372	0.56245	sense organs	FALSE
618.6	Vaginal enterocele, congenital or acquired	-0.0235625	0.0407622	0.563233	genitourinary	FALSE
575.8	Other disorders of biliary tract	0.0212914	0.0374042	0.569203	digestive	FALSE
442.8	Aneurysm of other specified artery	-0.0549872	0.0968772	0.570309	circulatory system	FALSE
737.3	Kyphoscoliosis and scoliosis	-0.0303329	0.0536772	0.572007	musculoskeletal	FALSE
611.3	Lump or mass in breast	-0.0154814	0.0275459	0.5741	genitourinary	FALSE
368.1	Amblyopia	0.0303371	0.0542199	0.575807	sense organs	FALSE
624.2	Atrophy of female genital tract	0.0270424	0.0484773	0.576956	genitourinary	FALSE
426.21	First degree AV block	0.0317982	0.0572366	0.578514	circulatory system	FALSE
366	Cataract	-0.00579813	0.0105187	0.58148	sense organs	FALSE
198.7	Secondary malignant neoplasm of skin	0.0542253	0.0985794	0.582274	neoplasms	FALSE
381.9	Otorrhea	-0.0536513	0.0982666	0.585082	sense organs	FALSE
556.1	Ulceration of intestine	0.0283436	0.052145	0.586749	digestive	FALSE
561.1	Diarrhea	0.0286328	0.0529448	0.588642	digestive	FALSE
293	Symptoms involving head and neck	0.0237295	0.0438948	0.588784	mental disorders	FALSE
750.21	Congenital anomalies of intestine	-0.0525421	0.0974069	0.589605	congenital anomalies	FALSE
735.1	Flat foot	0.0498162	0.0923674	0.589661	musculoskeletal	FALSE
289.5	Diseases of spleen	-0.0339489	0.0635468	0.59318	hematopoietic	FALSE
966	Poisoning by anticonvulsants and anti-Parkinsonism drugs	0.0322174	0.0605932	0.594935	injuries & poisonings	FALSE
1011	Complications of surgical and medical procedures	0.0126386	0.023819	0.595688	NULL	FALSE
592.12	Chronic cystitis	0.0232982	0.0439924	0.596392	genitourinary	FALSE
701	Other hypertrophic and atrophic conditions of skin	0.017598	0.033988	0.604618	dermatologic	FALSE
516.1	Hemoptysis	0.018006	0.0348141	0.605014	respiratory	FALSE
380.1	Otitis externa	0.0330234	0.0639319	0.605477	sense organs	FALSE
528.11	Stomatitis and mucositis (ulcerative)	-0.033516	0.0650707	0.606504	digestive	FALSE
496	Chronic airway obstruction	0.00865874	0.0168875	0.60814	respiratory	FALSE
304	Adjustment reaction	0.0407621	0.0795564	0.608393	mental disorders	FALSE
594.8	Renal colic	0.0229408	0.044895	0.609359	genitourinary	FALSE
535.8	Other specified gastritis	-0.00742655	0.0148662	0.617385	digestive	FALSE
382	Otalgia	-0.0385548	0.0772458	0.617696	sense organs	FALSE
736	Other acquired deformities of limbs	0.0407594	0.0817562	0.618098	musculoskeletal	FALSE
671	Venous/cerebrovascular complications embolism in pregnancy and the puerperium	-0.0373938	0.0753969	0.619923	pregnancy complications	FALSE
212	Benign neoplasm of respiratory and intrathoracic organs	-0.0425574	0.0862393	0.621673	neoplasms	FALSE
686.1	Carbuncle and furuncle	0.0157314	0.0320875	0.623946	dermatologic	FALSE
577.1	Acute pancreatitis	0.019693	0.0404326	0.626217	digestive	FALSE
368	Visual disturbances	0.0195969	0.0403049	0.626814	sense organs	FALSE
597	Other disorders of urethra and urinary tract	-0.0225533	0.04646	0.627369	genitourinary	FALSE
367.9	Blindness and low vision	-0.0256894	0.0532782	0.629682	sense organs	FALSE
907	Injuries to the nervous system	-0.0211135	0.0439133	0.630659	injuries & poisonings	FALSE
80	Postoperative infection	0.0102348	0.0216628	0.636599	infectious diseases	FALSE
530	Diseases of esophagus	-0.0283646	0.0604102	0.638689	digestive	FALSE
189.11	Malignant neoplasm of kidney, except pelvis	0.0240668	0.0513807	0.639497	neoplasms	FALSE
521.1	Dental caries	0.0118789	0.0258658	0.646052	digestive	FALSE
198.2	Secondary malignancy of respiratory organs	0.0127587	0.0279201	0.647692	neoplasms	FALSE
441.1	Acute vascular insufficiency of intestine	-0.0396408	0.0876105	0.650933	circulatory system	FALSE
614.52	Vaginitis and vulvovaginitis	-0.0234173	0.0518062	0.651257	genitourinary	FALSE
394.3	Aortic valve disease	0.0201328	0.0449926	0.654536	circulatory system	FALSE
531.4	Peptic ulcer, site unspecified	0.0355978	0.0812111	0.661143	digestive	FALSE
727.5	Rupture of synovium	-0.0302082	0.0697123	0.664778	musculoskeletal	FALSE
573.5	Jaundice (not of newborn)	-0.0227858	0.0528481	0.666354	digestive	FALSE
751.21	Cystic kidney disease	-0.0310774	0.073031	0.670446	congenital anomalies	FALSE
174.11	Malignant neoplasm of female breast	0.00412703	0.00972563	0.671313	neoplasms	FALSE
276.6	Fluid overload	0.0281513	0.0663468	0.671343	endocrine/metabolic	FALSE
38.1	Gram negative septicemia	0.0218356	0.0515437	0.671834	infectious diseases	FALSE
401.22	Hypertensive chronic kidney disease	0.018912	0.044815	0.673025	circulatory system	FALSE
870.3	Other open wound of head and face	-0.0142475	0.0341267	0.676322	injuries & poisonings	FALSE
204	Leukemia	0.0307535	0.074254	0.678752	neoplasms	FALSE
512.8	Cough	-0.010333	0.0250409	0.679866	respiratory	FALSE
610.3	Fibrosclerosis of breast	-0.0259781	0.0631035	0.680578	genitourinary	FALSE
381.11	Suppurative and unspecified otitis media	0.0223803	0.0544917	0.681285	sense organs	FALSE
442.1	Aortic aneurysm	0.0324471	0.0790597	0.681503	circulatory system	FALSE
290.2	Delirium due to conditions classified elsewhere	0.0206968	0.0505672	0.682324	mental disorders	FALSE
938.2	Chronic dermatitis due to solar radiation	0.0357737	0.08762	0.683067	dermatologic	FALSE
41.4	E. coli	-0.00965607	0.0237198	0.683942	infectious diseases	FALSE
681.7	Cellulitis and abscess of trunk	0.0219208	0.0543217	0.686554	dermatologic	FALSE
371.1	Uveitis, noninfectious or NOS	0.0265389	0.0664944	0.689809	sense organs	FALSE
415	Pulmonary heart disease	0.00973391	0.0244343	0.690357	circulatory system	FALSE
70.3	Viral hepatitis C	0.0388633	0.0982463	0.692422	infectious diseases	FALSE
374.3	Ptosis of eyelid	-0.0119104	0.0303089	0.694344	sense organs	FALSE
480.11	Pneumococcal pneumonia	0.00730785	0.0185971	0.694351	respiratory	FALSE
555.1	Regional enteritis	-0.0133029	0.0338816	0.694594	digestive	FALSE
512.2	Painful respiration	-0.0335591	0.0865193	0.698105	respiratory	FALSE
480.1	Bacterial pneumonia	-0.020029	0.0518303	0.699175	respiratory	FALSE
285.22	Anemia in neoplastic disease	0.0250345	0.0650593	0.700389	hematopoietic	FALSE
381.2	Eustachian tube disorders	-0.0355483	0.0929441	0.702113	sense organs	FALSE
528.5	Diseases of lips	-0.0199046	0.0521372	0.702629	digestive	FALSE
722.6	Degeneration of intervertebral disc	-0.00905986	0.0238201	0.703689	musculoskeletal	FALSE
790.6	Other abnormal blood chemistry	-0.00935652	0.0247055	0.704894	symptoms	FALSE
560.1	Paralytic ileus	0.026218	0.0702789	0.709106	digestive	FALSE
1013	Asphyxia and hypoxemia	0.0332766	0.0902634	0.71238	NULL	FALSE
153.3	Malignant neoplasm of rectum, rectosigmoid junction, and anus	0.0125486	0.0346309	0.717088	neoplasms	FALSE
242	Thyrotoxicosis with or without goiter	-0.0111302	0.0307207	0.717125	endocrine/metabolic	FALSE
359.2	Myopathy	-0.0362762	0.100275	0.717526	neurological	FALSE
465	Acute upper respiratory infections of multiple or unspecified sites	0.0132626	0.036942	0.719586	respiratory	FALSE
384.4	Perforation of tympanic membrane	0.016958	0.0477555	0.722513	sense organs	FALSE
702.1	Actinic keratosis	0.00923641	0.0260786	0.723207	dermatologic	FALSE
479	Other upper respiratory disease	0.00879399	0.0248403	0.723323	respiratory	FALSE
250.6	Polyneuropathy in diabetes	-0.032601	0.0921803	0.72359	endocrine/metabolic	FALSE
204.4	Multiple myeloma	0.0218363	0.0621516	0.725334	neoplasms	FALSE
612.2	Hypertrophy of breast (Gynecomastia)	0.0152458	0.0436483	0.726873	genitourinary	FALSE
277.4	Disorders of bilirubin excretion	0.0319486	0.0921123	0.728709	endocrine/metabolic	FALSE
345.3	Convulsions	-0.0110679	0.0320336	0.729711	neurological	FALSE
803.2	Fracture of radius and ulna	0.0157619	0.0461447	0.73267	injuries & poisonings	FALSE
579.8	Nonspecific abnormal findings in stool contents	0.010024	0.0295913	0.7348	digestive	FALSE
613.9	Breast disorder NOS	-0.0284601	0.0840318	0.734849	genitourinary	FALSE
800.1	Fracture of neck of femur	-0.0307565	0.0915414	0.736882	injuries & poisonings	FALSE
8	Intestinal infection	0.0214312	0.0638323	0.737065	infectious diseases	FALSE
272.9	Unspecified disorder of lipoid metabolism	-0.0330504	0.0997229	0.740325	endocrine/metabolic	FALSE
54	Herpes simplex	-0.0328626	0.0996132	0.741474	infectious diseases	FALSE
180.1	Cervical cancer	-0.0216584	0.0658957	0.7424	neoplasms	FALSE
53	Herpes zoster	0.0236399	0.0721769	0.743269	infectious diseases	FALSE
474.1	Acute tonsillitis	-0.0190825	0.0586443	0.744884	respiratory	FALSE
530.3	Stricture and stenosis of esophagus	-0.0118802	0.0365407	0.745088	digestive	FALSE
738	Other acquired musculoskeletal deformity	0.0248166	0.0765661	0.745847	musculoskeletal	FALSE
415.21	Primary pulmonary hypertension	-0.0227446	0.0701901	0.745906	circulatory system	FALSE
523	Gingival and periodontal diseases	0.0202979	0.0627385	0.746293	digestive	FALSE
291.8	Alteration of consciousness	0.0213018	0.0665754	0.748994	mental disorders	FALSE
276.13	Hyperpotassemia	0.0160505	0.0502344	0.749339	endocrine/metabolic	FALSE
245.21	Chronic lymphocytic thyroiditis	0.0229581	0.0718764	0.749415	endocrine/metabolic	FALSE
350.1	Abnormal involuntary movements	-0.0143458	0.0454127	0.75208	neurological	FALSE
368.2	Diplopia and disorders of binocular vision	-0.0168326	0.0533393	0.752325	sense organs	FALSE
394.7	Disease of tricuspid valve	0.0136744	0.0438591	0.755207	circulatory system	FALSE
296.22	Major depressive disorder	0.0202536	0.0653861	0.756748	mental disorders	FALSE
565.1	Anal and rectal polyp	0.00547232	0.0178427	0.759074	digestive	FALSE
598.9	Other nonspecific findings on examination of urine	-0.0256223	0.085288	0.763856	genitourinary	FALSE
317.1	Alcoholism	-0.00531594	0.0178657	0.766047	mental disorders	FALSE
200.1	Polycythemia vera	0.0275209	0.0925041	0.766077	neoplasms	FALSE
198.4	Secondary malignant neoplasm of liver	-0.00775201	0.0263501	0.76861	neoplasms	FALSE
791	Gangrene	-0.0196771	0.0677011	0.771321	symptoms	FALSE
625.1	Dyspareunia	0.00987641	0.0341061	0.772138	genitourinary	FALSE
211	Benign neoplasm of other parts of digestive system	0.00486631	0.0169055	0.773459	neoplasms	FALSE
287.3	Thrombocytopenia	0.0118334	0.0414547	0.775296	hematopoietic	FALSE
803.1	Fracture of humerus	0.0270322	0.0951059	0.776232	injuries & poisonings	FALSE
528.7	Sialolithiasis	0.0246675	0.0877574	0.778644	digestive	FALSE
740.2	Osteoarthrosis, generalized	-0.0150189	0.0535229	0.779012	musculoskeletal	FALSE
165	Cancer within the respiratory system	0.0141935	0.0512363	0.781764	neoplasms	FALSE
686.4	Pyogenic granuloma	-0.0214208	0.0775084	0.782265	dermatologic	FALSE
250.1	Type 1 diabetes	0.00853935	0.0310383	0.783222	endocrine/metabolic	FALSE
627.3	Postmenopausal atrophic vaginitis	0.00857685	0.0311949	0.78336	genitourinary	FALSE
333.1	Essential tremor	0.0231154	0.0847812	0.785124	neurological	FALSE
349	Other and unspecified disorders of the nervous system	0.0183291	0.0677804	0.786838	neurological	FALSE
636	Early or threatened labor; hemorrhage in early pregnancy	0.00928781	0.0344252	0.787317	pregnancy complications	FALSE
41.1	Staphylococcus infections	-0.00743753	0.0277749	0.78887	infectious diseases	FALSE
568	Other disorders of peritoneum	0.0226176	0.0871906	0.795324	digestive	FALSE
540	Appendiceal conditions	0.0212059	0.0820681	0.796103	digestive	FALSE
430.2	Intracerebral hemorrhage	0.0144082	0.0561432	0.797462	circulatory system	FALSE
372	Disorders of conjunctiva	-0.0125418	0.0491534	0.798602	sense organs	FALSE
531.1	Hemorrhage from gastrointestinal ulcer	-0.019947	0.0784944	0.799402	digestive	FALSE
619	Noninflammatory female genital disorders	0.0194575	0.078156	0.803394	genitourinary	FALSE
701.5	Abnormal granulation tissue	0.0156654	0.063813	0.806078	dermatologic	FALSE
626	Disorders of menstruation and other abnormal bleeding from female genital tract	0.00663617	0.0270593	0.806267	genitourinary	FALSE
705.3	Hidradenitis	-0.0223226	0.0921511	0.808595	dermatologic	FALSE
427.12	Paroxysmal ventricular tachycardia	-0.0152639	0.0630887	0.808824	circulatory system	FALSE
377.3	Optic neuritis/neuropathy	0.0234884	0.097314	0.809271	sense organs	FALSE
577.2	Chronic pancreatitis	0.0204081	0.0845857	0.809345	digestive	FALSE
654.1	Abnormality of organs and soft tissues of pelvis complicating pregnancy, childbirth, or the puerperium	0.00762366	0.0316754	0.809803	pregnancy complications	FALSE
433.8	Late effects of cerebrovascular disease	0.010275	0.0436511	0.813907	circulatory system	FALSE
749	Congenital anomalies of face and neck	0.0207196	0.0891788	0.816276	congenital anomalies	FALSE
323	Encephalitis	-0.0220101	0.0951187	0.817007	neurological	FALSE
290	Delirium dementia and amnestic and other cognitive disorders	-0.0159851	0.0690904	0.817031	mental disorders	FALSE
379	Other disorders of eye	-0.0180032	0.07826	0.818058	sense organs	FALSE
720	Spinal stenosis	0.0118939	0.0518553	0.818584	musculoskeletal	FALSE
529.1	Glossitis	-0.0183452	0.0807895	0.820366	digestive	FALSE
707	Chronic ulcer of skin	0.00994183	0.0457839	0.828094	dermatologic	FALSE
288.11	Neutropenia	-0.00489582	0.0227457	0.829579	hematopoietic	FALSE
564	Functional digestive disorders	-0.00945999	0.0439589	0.829611	digestive	FALSE
578.2	Blood in stool	-0.00652502	0.0307807	0.83212	digestive	FALSE
686	Other local infections of skin and subcutaneous tissue	0.00841406	0.0401283	0.833918	dermatologic	FALSE
575.9	Nonspecific abnormal findings on radiological and other examination of biliary tract	-0.0147284	0.0711996	0.836119	digestive	FALSE
643.1	Hyperemesis gravidarum	0.0185827	0.0904577	0.837237	pregnancy complications	FALSE
250.11	Type 1 diabetes with ketoacidosis	0.0184538	0.0907266	0.838823	endocrine/metabolic	FALSE
636.2	Early onset of delivery	0.00880174	0.0441229	0.841886	pregnancy complications	FALSE
433.31	Transient cerebral ischemia	-0.00668637	0.0342173	0.845073	circulatory system	FALSE
441	Vascular insufficiency of intestine	-0.0140041	0.0719811	0.845743	circulatory system	FALSE
522.5	Periapical abscess	-0.00751809	0.0388141	0.846415	digestive	FALSE
368.9	Subjective visual disturbances	-0.00978926	0.0506423	0.846723	sense organs	FALSE
429.3	Symptoms involving cardiovascular system	-0.0187686	0.0991626	0.849881	circulatory system	FALSE
870.5	Open wound of lip and mouth	-0.0147835	0.0781702	0.849999	injuries & poisonings	FALSE
1002	Symptoms concerning nutrition, metabolism, and development	0.00327749	0.017763	0.853612	NULL	FALSE
577.3	Cyst and pseudocyst of pancreas	0.01333	0.0724734	0.854068	digestive	FALSE
800	Fracture of lower limb	-0.0113718	0.0625064	0.855638	injuries & poisonings	FALSE
41	Bacterial infection NOS	0.00330597	0.0184541	0.857824	infectious diseases	FALSE
701.4	Keloid scar	0.0151114	0.0848718	0.858684	dermatologic	FALSE
642	Hypertension complicating pregnancy, childbirth, and the puerperium	0.00605329	0.0345381	0.860872	pregnancy complications	FALSE
38.2	Gram positive septicemia	-0.0129098	0.0736751	0.860902	infectious diseases	FALSE
228	Hemangioma and lymphangioma, any site	-0.00617577	0.0359672	0.863669	neoplasms	FALSE
740.12	Osteoarthrosis, localized, secondary	0.0146454	0.0861515	0.865013	musculoskeletal	FALSE
159.3	Malignant neoplasm of gallbladder and extrahepatic bile ducts	0.0160765	0.0964218	0.867582	neoplasms	FALSE
721	Spondylosis and allied disorders	-0.00634735	0.0384319	0.868819	musculoskeletal	FALSE
727	Other disorders of synovium, tendon, and bursa	-0.00764578	0.0468175	0.870274	musculoskeletal	FALSE
649.1	Diabetes or abnormal glucose tolerance complicating pregnancy	-0.0119062	0.0737923	0.87182	pregnancy complications	FALSE
367.2	Astigmatism	-0.013116	0.0853189	0.877824	sense organs	FALSE
574.2	Calculus of bile duct	0.00380973	0.0248135	0.877977	digestive	FALSE
331.1	Hydrocephalus	-0.00926552	0.0606657	0.878611	neurological	FALSE
301	Personality disorders	0.0129696	0.085532	0.879475	mental disorders	FALSE
184.2	Cancer of other female genital organs (excluding uterus and ovary)	-0.00872954	0.0579267	0.880213	neoplasms	FALSE
656	Other perinatal conditions of fetus or newborn	0.0070539	0.0475655	0.882107	pregnancy complications	FALSE
288	Diseases of white blood cells	0.00853172	0.0576122	0.882273	hematopoietic	FALSE
227.2	Benign neoplasm of parathyroid gland	-0.00842365	0.0576996	0.883928	neoplasms	FALSE
428.1	Congestive heart failure (CHF) NOS	0.00506831	0.0362823	0.888904	circulatory system	FALSE
519.2	Respiratory complications	-0.0121315	0.0886258	0.891122	respiratory	FALSE
715	Other inflammatory spondylopathies	-0.00915623	0.0674383	0.892002	musculoskeletal	FALSE
374	Other disorders of eyelids	0.00333637	0.024608	0.892153	sense organs	FALSE
303.3	Psychogenic disorder	-0.0094656	0.0701136	0.892609	mental disorders	FALSE
715.2	Ankylosing spondylitis	0.0126234	0.0936817	0.892812	musculoskeletal	FALSE
585.3	Chronic renal failure [CKD]	0.00375634	0.0285627	0.89537	genitourinary	FALSE
145.2	Cancer of tongue	-0.0125283	0.0959852	0.896152	neoplasms	FALSE
433.1	Occlusion and stenosis of precerebral arteries	0.00719439	0.0553799	0.896638	circulatory system	FALSE
378.5	Paralytic strabismus	-0.0106365	0.0829224	0.897935	sense organs	FALSE
426.3	Bundle branch block	0.0125961	0.0987006	0.89845	circulatory system	FALSE
345.12	Partial epilepsy	-0.00999257	0.0789333	0.899261	neurological	FALSE
1000	Burns	0.00897463	0.0713119	0.89985	NULL	FALSE
389	Hearing loss	0.00316984	0.0253693	0.900565	sense organs	FALSE
292.3	Memory loss	-0.00696755	0.0564588	0.901783	mental disorders	FALSE
427.5	Arrhythmia (cardiac) NOS	-0.00570621	0.0478745	0.905124	circulatory system	FALSE
292.4	Altered mental status	0.00365104	0.0312781	0.907075	mental disorders	FALSE
275.1	Disorders of iron metabolism	-0.00754002	0.0646207	0.907113	hematopoietic	FALSE
371.3	Inflammation of eyelids	-0.0034625	0.030428	0.909402	sense organs	FALSE
360.2	Progressive myopia	-0.0098312	0.0875613	0.910603	sense organs	FALSE
430.1	Subarachnoid hemorrhage	0.00514109	0.0469527	0.91281	circulatory system	FALSE
369.5	Conjunctivitis, infectious	-0.00982926	0.0903243	0.913344	sense organs	FALSE
764	Sciatica	0.00382976	0.035835	0.914891	symptoms	FALSE
687.2	Localized superficial swelling, mass, or lump	-0.0102017	0.0959308	0.915309	dermatologic	FALSE
1100	Family history	0.00270688	0.0258435	0.916581	NULL	FALSE
361	Retinal detachments and defects	0.00355546	0.0341469	0.917072	sense organs	FALSE
443.1	Raynaud's syndrome	-0.00357159	0.0343962	0.917299	circulatory system	FALSE
522	Diseases of pulp and periapical tissues	0.00596826	0.0576494	0.917545	digestive	FALSE
471	Nasal polyps	-0.0033439	0.0323836	0.917758	respiratory	FALSE
269	Proteinuria	0.00934247	0.091027	0.918253	endocrine/metabolic	FALSE
250.23	Type 2 diabetes with ophthalmic manifestations	0.00464359	0.0452549	0.918273	endocrine/metabolic	FALSE
281.11	Pernicious anemia	-0.00459204	0.045088	0.918879	hematopoietic	FALSE
585.31	Renal dialysis	0.00703761	0.0711553	0.921214	genitourinary	FALSE
8.6	Viral Enteritis	0.00444146	0.045791	0.922731	infectious diseases	FALSE
199	Neoplasm of uncertain behavior	0.00425804	0.044238	0.92332	neoplasms	FALSE
172.11	Melanomas of skin	0.00251243	0.0263132	0.923932	neoplasms	FALSE
375.2	Epiphora	0.00373871	0.0419969	0.929063	sense organs	FALSE
733	Other disorders of bone and cartilage	-0.00346589	0.0400508	0.931039	musculoskeletal	FALSE
300	Anxiety disorders	0.00608726	0.0706238	0.931313	mental disorders	FALSE
726.3	Bursitis	-0.00784423	0.0914419	0.931638	musculoskeletal	FALSE
1001	Foreign body injury	0.00454626	0.053091	0.931759	NULL	FALSE
361.1	Retinal detachment with retinal defect	-0.00362715	0.0423997	0.931827	sense organs	FALSE
433.5	Cerebral aneurysm	0.00539839	0.0634903	0.93224	circulatory system	FALSE
740.1	Osteoarthritis; localized	0.00112041	0.013215	0.932434	musculoskeletal	FALSE
580.2	Nephrotic syndrome without mention of glomerulonephritis	0.0059346	0.0746015	0.936595	genitourinary	FALSE
528	Diseases of the oral soft tissues, excluding lesions specific for gingiva and tongue	-0.00247343	0.031293	0.937	digestive	FALSE
306.9	Tension headache	-0.00573922	0.0744214	0.93853	mental disorders	FALSE
610.1	Cystic mastopathy	-0.00289684	0.037688	0.938732	genitourinary	FALSE
509.1	Respiratory failure	0.00269019	0.0352702	0.939201	respiratory	FALSE
550.4	Umbilical hernia	-0.00227186	0.0321776	0.943713	digestive	FALSE
414	Other forms of chronic heart disease	-0.00268063	0.0407967	0.947611	circulatory system	FALSE
250.7	Diabetic retinopathy	0.00293352	0.0451578	0.948205	endocrine/metabolic	FALSE
352.2	Facial nerve disorders [CN7]	-0.00316379	0.0494332	0.948969	neurological	FALSE
496.2	Chronic bronchitis	-0.00492083	0.078755	0.950178	respiratory	FALSE
271.3	Intestinal disaccharidase deficiencies and disaccharide malabsorption	-0.00575529	0.0922919	0.950276	endocrine/metabolic	FALSE
695.7	Prurigo and Lichen	0.0026489	0.046217	0.954295	dermatologic	FALSE
626.4	Premenstrual tension syndromes	0.00528369	0.0933139	0.954846	genitourinary	FALSE
70.4	Chronic hepatitis	-0.00396135	0.0708495	0.955412	infectious diseases	FALSE
622	Polyp of female genital organs	0.00356358	0.0702669	0.959553	genitourinary	FALSE
681.1	Cellulitis and abscess of fingers/toes	0.00324347	0.0649432	0.960168	dermatologic	FALSE
747.13	Congenital anomalies of great vessels	-0.00183769	0.0373621	0.960771	congenital anomalies	FALSE
202.24	Large cell lymphoma	0.00295934	0.063714	0.962954	neoplasms	FALSE
429.2	Abnormal function study of cardiovascular system	-0.00291927	0.0630337	0.963061	circulatory system	FALSE
783	Fever of unknown origin	-0.0010042	0.0226894	0.964698	symptoms	FALSE
520.2	Disturbances in tooth eruption	0.00135049	0.0328207	0.967178	digestive	FALSE
694.2	Other dyschromia	-0.00183455	0.0456787	0.967964	dermatologic	FALSE
275.53	Disorders of phosphorus metabolism	0.00360865	0.0933785	0.969173	endocrine/metabolic	FALSE
364.5	Corneal dystrophy	-0.00317987	0.0829018	0.969403	sense organs	FALSE
241.1	Nontoxic uninodular goiter	0.00185029	0.0504752	0.970758	endocrine/metabolic	FALSE
416	Cardiomegaly	-0.00115172	0.0317713	0.971083	circulatory system	FALSE
433.12	Cerebral atherosclerosis	0.00347424	0.0969372	0.97141	circulatory system	FALSE
458	Hypotension	0.00137541	0.0403848	0.972831	circulatory system	FALSE
261.4	Vitamin D deficiency	-0.00139128	0.0430776	0.974235	endocrine/metabolic	FALSE
472	Chronic pharyngitis and nasopharyngitis	-0.00156702	0.0502342	0.975115	respiratory	FALSE
292.1	Aphasia/speech disturbance	-0.00104184	0.0369044	0.977478	mental disorders	FALSE
740.9	Osteoarthrosis NOS	-0.00257811	0.0934169	0.977983	musculoskeletal	FALSE
289.4	Lymphadenitis	-0.000720799	0.0281592	0.979579	hematopoietic	FALSE
681	Superficial cellulitis and abscess	-0.00160228	0.0632893	0.979802	dermatologic	FALSE
747.1	Cardiac congenital anomalies	0.00213738	0.0891341	0.980869	congenital anomalies	FALSE
270.32	Paraproteinemia	-0.00229894	0.0964558	0.980985	endocrine/metabolic	FALSE
962.3	Hormones and synthetic substitutes causing adverse effects in therapeutic use	-0.00147094	0.0693247	0.983072	injuries & poisonings	FALSE
348.7	Coma	0.00161921	0.08064	0.98398	neurological	FALSE
375	Disorders of lacrimal system	-0.000527204	0.030694	0.986296	sense organs	FALSE
242.1	Graves' disease	0.000677653	0.0533932	0.989874	endocrine/metabolic	FALSE
655	Known or suspected fetal abnormality affecting management of mother	-0.000173726	0.0201924	0.993135	pregnancy complications	FALSE
614.53	Cyst or abscess of Bartholin's gland	0.000265001	0.0406231	0.994795	genitourinary	FALSE
703	Diseases of nail, NOS	-0.000388012	0.0754974	0.995899	dermatologic	FALSE
172.3	Carcinoma in situ of skin	-0.000253666	0.0530985	0.996188	neoplasms	FALSE
613.7	Other signs and symptoms in breast	-0.000182055	0.0480417	0.996976	genitourinary	FALSE
227.3	Benign neoplasm of pituitary gland and craniopharyngeal duct (pouch)	-0.000298684	0.0823758	0.997107	neoplasms	FALSE
213	Benign neoplasm of bone and articular cartilage	0.000269047	0.075331	0.99715	neoplasms	FALSE
286.12	Congenital deficiency of other clotting factors (including factor VII)	0.000170017	0.0744315	0.998177	hematopoietic	FALSE

## Sheet: S3.PheCode PheWAS Sensitivity
Supplementary Table 3. PheWAS of phecodes in females without endometriosis utilising endometriosis PRS. PheWAS conducted with logistic regression. Bonferroni-corrected p-value threshold: 6.00e-5
phecode	phenotype	Estimate	SE	P	category	Pass_bonf
626.12	Excessive or frequent menstruation	0.138066	0.0125883	5.45917e-28	genitourinary	TRUE
218.1	Uterine leiomyoma	0.0824655	0.0113868	4.41424e-13	neoplasms	TRUE
615	Endometriosis	0.166573	0.0277236	1.87416e-09	genitourinary	TRUE
628	Ovarian cyst	0.0956143	0.0172359	2.89949e-08	genitourinary	TRUE
622.1	Polyp of corpus uteri	0.0644378	0.0122626	1.4816e-07	genitourinary	TRUE
785	Abdominal pain	0.0369103	0.00712931	2.25167e-07	symptoms	TRUE
599.4	Urinary incontinence	0.0645658	0.0126421	3.2695e-07	genitourinary	TRUE
401.1	Essential hypertension	0.0304419	0.00624488	1.0898e-06	circulatory system	TRUE
626.14	Irregular menstrual bleeding	0.0910229	0.0187721	1.2418e-06	genitourinary	TRUE
626.2	Dysmenorrhea	0.148843	0.0319537	3.19169e-06	genitourinary	TRUE
495	Asthma	0.0382534	0.00872637	1.16706e-05	respiratory	TRUE
614.1	Pelvic peritoneal adhesions, female (postoperative) (postinfection)	0.0958041	0.0246176	9.95485e-05	genitourinary	FALSE
418	Nonspecific chest pain	0.0357561	0.00919299	0.000100452	circulatory system	FALSE
626.8	Infertility, female	0.149228	0.0401006	0.000198167	genitourinary	FALSE
627.1	Postmenopausal bleeding	0.0428216	0.0115835	0.00021835	genitourinary	FALSE
459.9	Circulatory disease NEC	0.0431737	0.0118517	0.000269664	circulatory system	FALSE
623	Hypertrophy of female genital organs	0.114412	0.0314458	0.000274343	genitourinary	FALSE
578.9	Hemorrhage of gastrointestinal tract	0.0665857	0.0186325	0.000352053	digestive	FALSE
736.2	Acquired deformities of finger	0.307556	0.0885119	0.000511351	musculoskeletal	FALSE
250.2	Type 2 diabetes	0.0424296	0.012284	0.000552223	endocrine/metabolic	FALSE
550.2	Diaphragmatic hernia	0.0299317	0.00869056	0.000572834	digestive	FALSE
618.1	Prolapse of vaginal walls	0.0433999	0.0127161	0.000642517	genitourinary	FALSE
272.11	Hypercholesterolemia	0.0317986	0.00938415	0.000702639	endocrine/metabolic	FALSE
960.2	Allergy/adverse effect of penicillin	0.0346201	0.0102237	0.000708534	injuries & poisonings	FALSE
565	Anal and rectal conditions	0.0567794	0.0170833	0.000888382	digestive	FALSE
526.41	Temporomandibular joint disorder, unspecified	0.258889	0.0791989	0.00107988	digestive	FALSE
558	Noninfectious gastroenteritis	0.037086	0.011476	0.00123096	digestive	FALSE
244.4	Hypothyroidism NOS	0.0314874	0.00985173	0.00139286	endocrine/metabolic	FALSE
560.2	Impaction of intestine	0.24485	0.0768597	0.00144416	digestive	FALSE
197	Chemotherapy	0.0308286	0.0098424	0.00173491	neoplasms	FALSE
626.1	Irregular menstrual cycle/bleeding	0.0845578	0.0271875	0.00186978	genitourinary	FALSE
625	Pain and other symptoms associated with female genital organs	0.0828673	0.0266534	0.00187675	genitourinary	FALSE
411.8	Other chronic ischemic heart disease, unspecified	0.049504	0.0161292	0.00214627	circulatory system	FALSE
661	Fetal distress and abnormal forces of labor	-0.0738424	0.0240733	0.00215933	pregnancy complications	FALSE
619.1	Noninflammatory disorders of ovary, fallopian tube, and broad ligament	0.126885	0.0416438	0.00231212	genitourinary	FALSE
530.11	GERD	0.0327459	0.010903	0.00266991	digestive	FALSE
351	Other peripheral nerve disorders	0.0353771	0.0117854	0.00268409	neurological	FALSE
564.9	Personal history of diseases of digestive system	0.0357112	0.011924	0.00274536	digestive	FALSE
550.5	Ventral hernia	0.0779579	0.0261648	0.00288725	digestive	FALSE
727.4	Ganglion and cyst of synovium, tendon, and bursa	0.0723252	0.024345	0.0029698	musculoskeletal	FALSE
411.2	Myocardial infarction	0.0559873	0.0195646	0.00421418	circulatory system	FALSE
619.2	Disorders of uterus, NEC	0.0536766	0.0189046	0.00452065	genitourinary	FALSE
965	Poisoning by analgesics, antipyretics, and antirheumatics	0.0461052	0.0163237	0.00473642	injuries & poisonings	FALSE
701.2	Scar conditions and fibrosis of skin	0.0768703	0.0274133	0.0050453	dermatologic	FALSE
735.2	Acquired toe deformities	0.0691816	0.0247003	0.0050969	musculoskeletal	FALSE
760	Back pain	0.0489501	0.017533	0.00524025	symptoms	FALSE
568.1	Peritoneal adhesions (postoperative) (postinfection)	0.0646598	0.0232015	0.00532175	digestive	FALSE
244.1	Secondary hypothyroidism	0.0910007	0.0328433	0.00559272	endocrine/metabolic	FALSE
618.5	Prolapse of vaginal vault after hysterectomy	0.132691	0.0478904	0.00559322	genitourinary	FALSE
592.1	Cystitis	0.0843771	0.0305558	0.00575517	genitourinary	FALSE
260.6	Anorexia	0.128359	0.046873	0.00617313	endocrine/metabolic	FALSE
564.1	Irritable Bowel Syndrome	0.0439647	0.0160616	0.00619534	digestive	FALSE
687.4	Disturbance of skin sensation	0.0716245	0.0261898	0.00624133	dermatologic	FALSE
563	Constipation	0.0351566	0.0129368	0.00657649	digestive	FALSE
619.3	Noninflammatory disorders of cervix	0.0575756	0.0213065	0.00688719	genitourinary	FALSE
574.1	Cholelithiasis	0.0366083	0.0136424	0.00728717	digestive	FALSE
550.3	Femoral hernia	-0.124905	0.0474025	0.00841408	digestive	FALSE
455	Hemorrhoids	0.026349	0.0100225	0.00856392	circulatory system	FALSE
575.6	Cholesterolosis of gallbladder	0.146739	0.0564458	0.00933224	digestive	FALSE
287.31	Primary thrombocytopenia	-0.178449	0.0692086	0.00992529	hematopoietic	FALSE
571.8	Liver abscess and sequelae of chronic liver disease	0.18483	0.0721022	0.0103637	digestive	FALSE
150	Cancer of esophagus	-0.194735	0.0761121	0.0105117	neoplasms	FALSE
215	Other benign neoplasm of connective and other soft tissue	0.109513	0.0428856	0.0106616	neoplasms	FALSE
306	Other mental disorder	0.0233621	0.00926374	0.0116728	mental disorders	FALSE
345.11	Generalized convulsive epilepsy	-0.182572	0.073154	0.0125702	neurological	FALSE
426.32	Left bundle branch block	-0.091124	0.0365382	0.0126335	circulatory system	FALSE
626.13	Irregular menstrual cycle	0.0686414	0.0275269	0.012645	genitourinary	FALSE
530.2	Esophageal bleeding (varices/hemorrhage)	0.0896422	0.0360304	0.0128479	digestive	FALSE
195.1	Malignant neoplasm, other	0.02983	0.0121168	0.0138217	neoplasms	FALSE
348.9	Other conditions of brain, NOS	0.181408	0.07369	0.0138251	neurological	FALSE
350.2	Abnormality of gait	0.0772007	0.0315275	0.0143382	neurological	FALSE
634.1	Missed abortion/Hydatidiform mole	-0.0800769	0.0327377	0.0144443	pregnancy complications	FALSE
394	Rheumatic disease of the heart valves	0.11761	0.0484567	0.0152191	circulatory system	FALSE
599.5	Frequency of urination and polyuria	0.0650934	0.0268294	0.0152581	genitourinary	FALSE
728.7	Fasciitis	0.20244	0.0836095	0.0154669	musculoskeletal	FALSE
433.21	Cerebral artery occlusion, with cerebral infarction	0.096146	0.0398425	0.0158153	circulatory system	FALSE
440.2	Atherosclerosis of the extremities	0.23362	0.0991412	0.0184509	circulatory system	FALSE
250.41	Impaired fasting glucose	0.20636	0.0883251	0.0194718	endocrine/metabolic	FALSE
941	Adverse reaction to serum or vaccine	0.220914	0.0956875	0.0209599	injuries & poisonings	FALSE
396	Abnormal heart sounds	0.0827689	0.0360869	0.0218136	circulatory system	FALSE
580.14	Chronic glomerulonephritis, NOS	0.130139	0.0578113	0.0243794	genitourinary	FALSE
586	Other disorders of the kidney and ureters	0.10416	0.0463508	0.0246273	genitourinary	FALSE
501	Pneumonitis due to inhalation of food or vomitus	-0.139296	0.0622984	0.0253552	respiratory	FALSE
857	Mechanical complication of unspecified genitourinary device, implant, and graft	0.0962918	0.0431207	0.025544	injuries & poisonings	FALSE
593	Hematuria	0.0294587	0.0132528	0.0262267	genitourinary	FALSE
180.3	Cervical intraepithelial neoplasia [CIN] [Cervical dysplasia]	0.0547332	0.0246486	0.0263819	neoplasms	FALSE
535	Gastritis and duodenitis	0.0240295	0.0108575	0.0268858	digestive	FALSE
561	Symptoms involving digestive system	0.0238856	0.010809	0.0271205	digestive	FALSE
819	Skull and face fracture and other intercranial injury	-0.148537	0.0676092	0.0280214	injuries & poisonings	FALSE
599	Other symptoms/disorders or the urinary system	0.048213	0.0220621	0.0288644	genitourinary	FALSE
418.1	Precordial pain	0.051474	0.0236998	0.0298616	circulatory system	FALSE
654.2	Rhesus isoimmunization in pregnancy	0.139825	0.0649369	0.0312995	pregnancy complications	FALSE
411.4	Coronary atherosclerosis	0.0326626	0.0152274	0.0319536	circulatory system	FALSE
735.3	Hallux valgus (Bunion)	0.029716	0.0139643	0.0333376	musculoskeletal	FALSE
280.1	Iron deficiency anemias, unspecified or not due to blood loss	0.0318084	0.0149701	0.0336031	hematopoietic	FALSE
8.5	Bacterial enteritis	0.0691187	0.0325945	0.0339586	infectious diseases	FALSE
208	Benign neoplasm of colon	0.0228027	0.0108918	0.0362978	neoplasms	FALSE
184.11	Malignant neoplasm of ovary	0.0709009	0.0339669	0.036856	neoplasms	FALSE
444.1	Arterial embolism and thrombosis of lower extremity artery	0.18649	0.0893552	0.0368819	circulatory system	FALSE
540.1	Appendicitis	0.129493	0.0627814	0.0391502	digestive	FALSE
695.3	Rosacea	-0.177805	0.0862636	0.039285	dermatologic	FALSE
617	Disorders secondary to childbirth, surgery, trauma	0.131949	0.0641684	0.0397549	genitourinary	FALSE
344	Other paralytic syndromes	0.122598	0.0598803	0.0406203	neurological	FALSE
278.1	Obesity	0.0254061	0.0124537	0.0413457	endocrine/metabolic	FALSE
427.9	Palpitations	0.042164	0.0208585	0.0432354	circulatory system	FALSE
651	Multiple gestation	0.12077	0.0597453	0.0432371	pregnancy complications	FALSE
530.9	Heartburn	0.0574309	0.0284278	0.0433588	digestive	FALSE
535.1	Acute gastritis	-0.084262	0.0418229	0.0439327	digestive	FALSE
782.3	Edema	0.0673185	0.0335308	0.0446795	symptoms	FALSE
81	Infection/inflammation of internal prosthetic device; implant; and graft	0.0861393	0.0434388	0.0473673	infectious diseases	FALSE
714.1	Rheumatoid arthritis	0.0471758	0.0238206	0.0476521	musculoskeletal	FALSE
569	Other disorders of intestine	0.045636	0.0231235	0.0484296	digestive	FALSE
483	Acute bronchitis and bronchiolitis	0.175706	0.0894199	0.0494201	respiratory	FALSE
528.6	Leukoplakia of oral mucosa	-0.163443	0.0838333	0.051221	digestive	FALSE
696.41	Psoriasis vulgaris	0.0711169	0.0365887	0.0519333	dermatologic	FALSE
285.2	Anemia of chronic disease	0.152398	0.0785871	0.0524747	hematopoietic	FALSE
627.2	Symptomatic menopause	0.16351	0.0846533	0.0534177	genitourinary	FALSE
427.11	Paroxysmal supraventricular tachycardia	0.0562363	0.0292104	0.0542021	circulatory system	FALSE
555.21	Ulcerative colitis (chronic)	0.120302	0.0625601	0.0544816	digestive	FALSE
473	Diseases of the larynx and vocal cords	0.0759865	0.0395731	0.0548382	respiratory	FALSE
229	Benign neoplasm of unspecified sites	0.0529925	0.0277022	0.0557563	neoplasms	FALSE
507	Pleurisy; pleural effusion	0.0360571	0.0189165	0.0566343	respiratory	FALSE
381.1	Otitis media	0.087405	0.0463948	0.0595731	sense organs	FALSE
798	Malaise and fatigue	0.0489389	0.0260535	0.0603272	symptoms	FALSE
41.2	Streptococcus infection	0.0705201	0.0376053	0.0607559	infectious diseases	FALSE
476	Allergic rhinitis	0.0746581	0.0398965	0.0613044	respiratory	FALSE
698	Pruritus and related conditions	0.0921638	0.0492716	0.061411	dermatologic	FALSE
285.1	Acute posthemorrhagic anemia	0.155045	0.0830223	0.0618304	hematopoietic	FALSE
614.32	Chronic inflammatory pelvic disease	0.11288	0.061026	0.0643556	genitourinary	FALSE
535.6	Duodenitis	0.034886	0.0188902	0.0647794	digestive	FALSE
367.8	Hypermetropia	-0.135203	0.0737851	0.0668936	sense organs	FALSE
158	Neoplasm of unspecified nature of digestive system	-0.0821714	0.0448715	0.0670618	neoplasms	FALSE
722.9	Other and unspecified disc disorder	0.042022	0.0229637	0.0672606	musculoskeletal	FALSE
333	Extrapyramidal disease and abnormal movement disorders	0.12751	0.0698475	0.067918	neurological	FALSE
198.6	Secondary malignancy of bone	0.0554137	0.0305455	0.0696562	neoplasms	FALSE
572	Ascites (non malignant)	0.0620019	0.0343924	0.0714228	digestive	FALSE
443.9	Peripheral vascular disease, unspecified	0.0649827	0.0362377	0.0729353	circulatory system	FALSE
339	Other headache syndromes	0.0275011	0.015393	0.0740034	neurological	FALSE
540.11	Acute appendicitis	0.0576175	0.0323121	0.0745612	digestive	FALSE
742.9	Other derangement of joint	0.100921	0.0566695	0.074934	musculoskeletal	FALSE
571.81	Portal hypertension	0.13142	0.0739231	0.0754386	digestive	FALSE
226	Benign neoplasm of thyroid glands	0.128831	0.0725634	0.0758279	neoplasms	FALSE
252.2	Hypoparathyroidism	0.161463	0.0911505	0.0764962	endocrine/metabolic	FALSE
530.7	Gastroesophageal laceration-hemorrhage syndrome	-0.165803	0.093953	0.0776062	digestive	FALSE
850	Hemorrhage or hematoma complicating a procedure	0.0352051	0.0200062	0.0784566	injuries & poisonings	FALSE
473.4	Voice disturbance	0.0803452	0.0456811	0.0786068	respiratory	FALSE
726.1	Enthesopathy	0.0301301	0.0171344	0.078669	musculoskeletal	FALSE
380.4	Impacted cerumen	-0.148084	0.0845015	0.0796979	sense organs	FALSE
426.31	Right bundle branch block	0.0778454	0.0444485	0.079884	circulatory system	FALSE
216	Benign neoplasm of skin	0.0283701	0.0163441	0.0825992	neoplasms	FALSE
705.8	Hyperhidrosis	0.109246	0.0634891	0.0853034	dermatologic	FALSE
621	Endometrial hyperplasia	0.0568372	0.033047	0.0854521	genitourinary	FALSE
262	Mineral deficiency NEC	0.129113	0.0751592	0.085822	endocrine/metabolic	FALSE
201	Hodgkin's disease	0.167647	0.0976016	0.0858572	neoplasms	FALSE
280.2	Iron deficiency anemia secondary to blood loss (chronic)	0.100871	0.0588818	0.0866929	hematopoietic	FALSE
751.11	Congenital anomalies of female genital organs	0.0917523	0.0536392	0.087165	congenital anomalies	FALSE
78	Viral warts & HPV	0.0781074	0.0457986	0.0881099	infectious diseases	FALSE
165.1	Cancer of bronchus; lung	0.0533759	0.0313788	0.0889396	neoplasms	FALSE
451.2	Phlebitis and thrombophlebitis of lower extremities	0.0445098	0.0262184	0.0895736	circulatory system	FALSE
225.1	Benign neoplasm of brain, cranial nerves, meninges	-0.0760791	0.0448314	0.0896958	neoplasms	FALSE
614.3	Pelvic inflammatory disease (PID)	0.162234	0.0957397	0.0901635	genitourinary	FALSE
967	Adverse effects of sedatives or other central nervous system depressants and anesthetics	0.0945419	0.0561223	0.092072	injuries & poisonings	FALSE
696.42	Psoriatic arthropathy	0.0877788	0.0521408	0.0922793	dermatologic	FALSE
681.5	Cellulitis and abscess of leg, except foot	0.0370393	0.0220438	0.0929067	dermatologic	FALSE
386.9	Dizziness and giddiness (Light-headedness and vertigo)	0.0342335	0.0205535	0.0957969	sense organs	FALSE
220	Benign neoplasm of ovary	0.047311	0.0284116	0.0958736	neoplasms	FALSE
276.41	Acidosis	0.075165	0.0452792	0.0969079	endocrine/metabolic	FALSE
8.52	Intestinal infection due to C. difficile	0.0930232	0.0564969	0.0996571	infectious diseases	FALSE
716.9	Arthropathy NOS	0.0146159	0.00889556	0.100372	musculoskeletal	FALSE
315	Develomental delays and disorders	-0.1507	0.091907	0.101067	mental disorders	FALSE
198.3	Secondary malignant neoplasm of digestive systems	0.0499055	0.0304975	0.10176	neoplasms	FALSE
530.12	Ulcer of esophagus	0.0396358	0.0243298	0.10329	digestive	FALSE
200	Myeloproliferative disease	0.0898426	0.0553526	0.104569	neoplasms	FALSE
402	Elevated blood pressure reading without diagnosis of hypertension	0.061129	0.0377547	0.105424	circulatory system	FALSE
735.23	Hallux rigidus	0.0505986	0.0312751	0.105694	musculoskeletal	FALSE
481	Influenza	0.113473	0.0701814	0.105911	respiratory	FALSE
157	Pancreatic cancer	0.0906966	0.0563044	0.107218	neoplasms	FALSE
963	Poisoning by primarily systemic agents	-0.155042	0.0964915	0.1081	injuries & poisonings	FALSE
681.2	Cellulitis and abscess of face/neck	-0.101124	0.0630702	0.108857	dermatologic	FALSE
634	Miscarriage; stillbirth	-0.0287246	0.0179172	0.108893	pregnancy complications	FALSE
610.8	Other specified benign mammary dysplasias	0.0666222	0.0415597	0.108924	genitourinary	FALSE
706.2	Sebaceous cyst	0.0262025	0.0163756	0.109577	dermatologic	FALSE
771	Musculoskeletal symptoms referable to limbs	0.0787146	0.0492204	0.10977	symptoms	FALSE
596	Other disorders of bladder	0.0319787	0.0200524	0.110766	genitourinary	FALSE
386.1	Meniere's disease	0.0898395	0.0564755	0.111661	sense organs	FALSE
340.1	Migrain with aura	0.127936	0.0810965	0.114661	neurological	FALSE
634.3	Ectopic pregnancy	-0.104785	0.0666288	0.115795	pregnancy complications	FALSE
835	Internal derangement of knee	0.0403995	0.0257391	0.116513	injuries & poisonings	FALSE
383	Otosclerosis	-0.12708	0.0810743	0.117008	sense organs	FALSE
591	Urinary tract infection	0.0193762	0.0124455	0.119497	genitourinary	FALSE
965.1	Opiates and related narcotics causing adverse effects in therapeutic use	0.0486749	0.0313269	0.120239	injuries & poisonings	FALSE
352.1	Trigeminal nerve disorders [CN5]	0.0904874	0.0582533	0.120341	neurological	FALSE
740.11	Osteoarthrosis, localized, primary	-0.0237589	0.0153691	0.122132	musculoskeletal	FALSE
798.1	Chronic fatigue syndrome	0.0743607	0.04835	0.124056	symptoms	FALSE
514	Abnormal findings examination of lungs	0.0444615	0.0289313	0.124343	respiratory	FALSE
296.1	Bipolar	0.0616022	0.0404378	0.127663	mental disorders	FALSE
523.32	Chronic periodontitis	0.0632593	0.0418553	0.130691	digestive	FALSE
979	Adverse drug events and drug allergies	-0.108668	0.0723649	0.133183	injuries & poisonings	FALSE
1019	Other ill-defined and unknown causes of morbidity and mortality	0.0176941	0.0118643	0.135864	NULL	FALSE
295.1	Schizophrenia	0.10031	0.0676344	0.138041	mental disorders	FALSE
555.2	Ulcerative colitis	0.0418426	0.0283055	0.139341	digestive	FALSE
729	Other disorders of soft tissues	0.0682025	0.0464245	0.141804	musculoskeletal	FALSE
564.8	Abnormal findings on exam of gastrointestinal tract/ abdominal area	0.0458154	0.0312848	0.143068	digestive	FALSE
930	Allergic reaction to food	0.140268	0.095854	0.143372	injuries & poisonings	FALSE
610.2	Fibroadenosis of breast	-0.0970494	0.0665552	0.144792	genitourinary	FALSE
411.1	Unstable angina (intermediate coronary syndrome)	0.038837	0.0266377	0.144848	circulatory system	FALSE
557.1	Celiac disease	0.0435304	0.0299622	0.146268	digestive	FALSE
859	Complication due to other implant and internal device	0.0349292	0.0240788	0.146885	injuries & poisonings	FALSE
773	Pain in limb	0.0551723	0.0380398	0.146951	symptoms	FALSE
700	Corns and callosities	0.0964579	0.0665449	0.147194	dermatologic	FALSE
614.5	Inflammatory disease of cervix, vagina, and vulva	0.124785	0.0863447	0.148403	genitourinary	FALSE
635.3	Placenta previa and abruptio placenta	-0.0453678	0.0315126	0.14996	pregnancy complications	FALSE
614.51	Cervicitis and endocervicitis	0.0476258	0.0332782	0.152389	genitourinary	FALSE
214	Lipoma	0.0698567	0.0489034	0.153159	neoplasms	FALSE
613.1	Inflammatory disease of breast	0.0610143	0.0428027	0.154019	genitourinary	FALSE
594.2	Calculus of lower urinary tract	0.12707	0.0893677	0.155061	genitourinary	FALSE
285	Other anemias	0.0179622	0.012674	0.156409	hematopoietic	FALSE
506	Empyema and pneumothorax	-0.0702801	0.0496846	0.157208	respiratory	FALSE
594.1	Calculus of kidney	0.0455695	0.0322982	0.158274	genitourinary	FALSE
444	Arterial embolism and thrombosis	0.114044	0.0808603	0.158428	circulatory system	FALSE
184	Cancer of other female genital organs	0.123765	0.0883332	0.16118	neoplasms	FALSE
571.51	Cirrhosis of liver without mention of alcohol	0.0932566	0.0666864	0.161983	digestive	FALSE
277	Other disorders of metabolism	0.0618884	0.044424	0.163581	endocrine/metabolic	FALSE
961.1	Poisoning/allergy of sulfonamides	0.0526973	0.0379212	0.164635	injuries & poisonings	FALSE
159.4	Malignant neoplasm of retroperitoneum and peritoneum	0.112709	0.0811384	0.164802	neoplasms	FALSE
362.29	Macular degeneration (senile) of retina NOS	-0.0352441	0.0256068	0.168711	sense organs	FALSE
320	Meningitis	0.098411	0.0718275	0.170655	neurological	FALSE
198.5	Secondary malignancy of brain/spine	0.0631261	0.0460911	0.170814	neoplasms	FALSE
635.2	Antepartum hemorrhage, abruptio placentae, and placenta previa	0.0515907	0.0377202	0.171399	pregnancy complications	FALSE
427.8	Sinoatrial node dysfunction (Bradycardia)	0.0986033	0.0722605	0.172393	circulatory system	FALSE
365.2	Primary angle-closure glaucoma	0.0632232	0.0463846	0.172876	sense organs	FALSE
761	Cervicalgia	0.0569336	0.0417813	0.172991	symptoms	FALSE
427.6	Premature beats	0.0770899	0.0566067	0.173245	circulatory system	FALSE
497	Bronchitis	0.0749818	0.0551117	0.173658	respiratory	FALSE
636.3	Hemorrhage in early pregnancy	0.051854	0.0381661	0.174261	pregnancy complications	FALSE
465.2	Acute pharyngitis	-0.0648239	0.0480624	0.177419	respiratory	FALSE
596.5	Functional disorders of bladder	0.050097	0.0371792	0.177836	genitourinary	FALSE
722.1	Displacement of intervertebral disc	0.10118	0.0757998	0.181932	musculoskeletal	FALSE
575.2	Obstruction of bile duct	-0.0670896	0.0505591	0.184525	digestive	FALSE
193	Thyroid cancer	0.085697	0.0648575	0.186398	neoplasms	FALSE
454.1	Varicose veins of lower extremity	-0.0172229	0.013055	0.187082	circulatory system	FALSE
519.8	Other diseases of respiratory system, NEC	0.0205155	0.01558	0.187911	respiratory	FALSE
324	Other CNS infection and poliomyelitis	-0.11279	0.0856708	0.187989	neurological	FALSE
70.9	Hepatitis NOS	0.0904331	0.0688477	0.189006	infectious diseases	FALSE
728.71	Contracture of palmar fascia [Dupuytren's disease]	0.053078	0.0406633	0.191789	musculoskeletal	FALSE
747.11	Cardiac shunt/ heart septal defect	0.0766134	0.0587521	0.19223	congenital anomalies	FALSE
574.11	Cholelithiasis with acute cholecystitis	0.043814	0.0336107	0.192379	digestive	FALSE
647.1	Infections of genitourinary tract during pregnancy	-0.0908741	0.0698168	0.19305	pregnancy complications	FALSE
830	Dislocation	-0.0477964	0.0369092	0.195329	injuries & poisonings	FALSE
695.8	Other specified erythematous conditions	0.125785	0.097491	0.196972	dermatologic	FALSE
531.2	Gastric ulcer	0.0291206	0.022574	0.197049	digestive	FALSE
751.22	Other specified congenital anomalies of kidney	0.0991673	0.0771449	0.198629	congenital anomalies	FALSE
348.2	Cerebral edema and compression of brain	0.105305	0.0819398	0.198741	neurological	FALSE
452	Other venous embolism and thrombosis	0.0783242	0.0613292	0.201563	circulatory system	FALSE
172.2	Other non-epithelial cancer of skin	0.0179272	0.0141253	0.204387	neoplasms	FALSE
726	Peripheral enthesopathies and allied syndromes	0.0221128	0.017509	0.206611	musculoskeletal	FALSE
378.1	Strabismus (not specified as paralytic)	-0.0589349	0.0469189	0.209079	sense organs	FALSE
571.5	Other chronic nonalcoholic liver disease	0.0425036	0.0340517	0.211955	digestive	FALSE
567	Peritonitis and retroperitoneal infections	0.0650868	0.0522744	0.213095	digestive	FALSE
251.1	Hypoglycemia	0.0634094	0.0510977	0.214626	endocrine/metabolic	FALSE
509.8	Dependence on respirator [Ventilator] or supplemental oxygen	-0.0974374	0.0785296	0.21469	respiratory	FALSE
741	Symptoms and disorders of the joints	0.077176	0.0622124	0.214782	musculoskeletal	FALSE
290.1	Dementias	-0.0575815	0.0464216	0.214826	mental disorders	FALSE
297.2	Suicide or self-inflicted injury	0.0513176	0.0413819	0.214939	mental disorders	FALSE
709.2	Sicca syndrome	0.0576617	0.0469673	0.21956	dermatologic	FALSE
703.1	Ingrowing nail	-0.0658498	0.0538323	0.221239	dermatologic	FALSE
586.2	Cyst of kidney, acquired	0.0523595	0.0428894	0.22216	genitourinary	FALSE
652	Malposition and malpresentation of fetus or obstruction	0.0328095	0.027068	0.225469	pregnancy complications	FALSE
526.1	Cysts of the jaws	0.105389	0.0871032	0.226307	digestive	FALSE
112	Candidiasis	0.0336151	0.0278584	0.227572	infectious diseases	FALSE
426.91	Cardiac pacemaker in situ	0.043494	0.0362234	0.229862	circulatory system	FALSE
990	Effects radiation NOS	-0.0270549	0.0225642	0.230522	injuries & poisonings	FALSE
155	Cancer of liver and intrahepatic bile duct	-0.110146	0.091986	0.23114	neoplasms	FALSE
289	Other diseases of blood and blood-forming organs	0.0811239	0.0679529	0.232546	hematopoietic	FALSE
189.21	Malignant neoplasm of bladder	0.0535007	0.0450112	0.234594	neoplasms	FALSE
191.11	Cancer of brain	0.0819394	0.0690431	0.235312	neoplasms	FALSE
1004	Other signs and symptoms involving emotional state	0.0803955	0.0678919	0.236346	NULL	FALSE
709.7	Unspecified diffuse connective tissue disease	0.0354012	0.0299042	0.236484	dermatologic	FALSE
386.3	Labyrinthitis	0.0615779	0.0521266	0.237478	sense organs	FALSE
724.9	Other unspecified back disorders	0.0920093	0.0785148	0.241248	musculoskeletal	FALSE
530.1	Esophagitis, GERD and related diseases	0.0187844	0.0160897	0.243017	digestive	FALSE
714	Rheumatoid arthritis and other inflammatory polyarthropathies	0.0731397	0.0626682	0.243173	musculoskeletal	FALSE
578.8	Hemorrhage of rectum and anus	0.0151503	0.0130186	0.244526	digestive	FALSE
577	Diseases of pancreas	0.0676079	0.0582848	0.246067	digestive	FALSE
214.1	Lipoma of skin and subcutaneous tissue	0.0257066	0.0223592	0.250263	neoplasms	FALSE
357	Inflammatory and toxic neuropathy	0.0461734	0.0401762	0.250444	neurological	FALSE
241.2	Nontoxic multinodular goiter	-0.0505559	0.0440205	0.250777	endocrine/metabolic	FALSE
1010	Other tests	-0.0371742	0.0324192	0.251518	NULL	FALSE
949	Allergies, other	-0.0729817	0.0637517	0.2523	injuries & poisonings	FALSE
689	Disorder of skin and subcutaneous tissue NOS	0.0208692	0.0184495	0.257991	dermatologic	FALSE
994.2	Sepsis	0.0284226	0.0251791	0.258975	injuries & poisonings	FALSE
420.2	Pericarditis	0.0546575	0.0484386	0.259157	circulatory system	FALSE
317	Alcohol-related disorders	0.0291345	0.0258431	0.259589	mental disorders	FALSE
427.42	Cardiac arrest	-0.0620629	0.0550663	0.259718	circulatory system	FALSE
585.1	Acute renal failure	0.0244268	0.0216833	0.259944	genitourinary	FALSE
411.3	Angina pectoris	0.0163331	0.0145057	0.260176	circulatory system	FALSE
717	Polymyalgia Rheumatica	0.0391313	0.0349074	0.262287	musculoskeletal	FALSE
575.1	Cholangitis	-0.0746954	0.0667091	0.262834	digestive	FALSE
599.9	Other abnormality of urination	0.0504332	0.0450504	0.262934	genitourinary	FALSE
433	Cerebrovascular disease	0.044914	0.0401402	0.263171	circulatory system	FALSE
411.9	Other acute and subacute forms of ischemic heart disease	-0.0585805	0.0524606	0.264141	circulatory system	FALSE
674	Other complications of the puerperium NEC	0.07691	0.0689378	0.264575	pregnancy complications	FALSE
202.21	Nodular lymphoma	0.0841798	0.0754596	0.26461	neoplasms	FALSE
669	Complications of labor and delivery NEC	0.038143	0.034212	0.264893	pregnancy complications	FALSE
526.9	Jaw disease NOS	0.0977779	0.0879998	0.266519	digestive	FALSE
411.41	Aneurysm and dissection of heart	-0.0651557	0.0587844	0.267696	circulatory system	FALSE
317.11	Alcoholic liver damage	0.0856466	0.0774544	0.268827	mental disorders	FALSE
338.2	Chronic pain	0.0739288	0.0670088	0.26991	neurological	FALSE
1005	Other symptoms	0.0449639	0.0408494	0.271016	NULL	FALSE
636.2	Early onset of delivery	0.050184	0.0457242	0.272406	pregnancy complications	FALSE
870.1	Open wound or laceration of eye or eyelid	0.0908975	0.0833468	0.275452	injuries & poisonings	FALSE
342	Hemiplegia	0.0440717	0.0404359	0.27575	neurological	FALSE
79	Viral infection	0.0289034	0.0267694	0.280268	infectious diseases	FALSE
425.1	Primary/intrinsic cardiomyopathies	0.0556544	0.0515788	0.280581	circulatory system	FALSE
464	Acute sinusitis	0.102434	0.0949808	0.280825	respiratory	FALSE
189.2	Cancer of bladder	-0.0774944	0.0721104	0.282526	neoplasms	FALSE
618.2	Uterine/Uterovaginal prolapse	0.0157462	0.0147248	0.284904	genitourinary	FALSE
687	Symptoms affecting skin	0.0929054	0.0870467	0.285834	dermatologic	FALSE
227.1	Benign neoplasm of adrenal gland	0.104596	0.0981422	0.286533	neoplasms	FALSE
619.5	Noninflammatory disorders of vulva and perineum	0.0314361	0.0295263	0.28702	genitourinary	FALSE
385.3	Cholesteatoma	-0.071381	0.0672418	0.288437	sense organs	FALSE
537	Other disorders of stomach and duodenum	0.0257908	0.024385	0.290215	digestive	FALSE
292.6	Hallucinations	-0.0867975	0.0820995	0.29041	mental disorders	FALSE
159	Malignant neoplasm of other and ill-defined sites within the digestive organs and peritoneum	0.0226003	0.0214097	0.291148	neoplasms	FALSE
250.24	Type 2 diabetes with neurological manifestations	0.0822018	0.0783379	0.294029	endocrine/metabolic	FALSE
727.1	Synovitis and tenosynovitis	0.0573619	0.0546847	0.294198	musculoskeletal	FALSE
318	Tobacco use disorder	0.0120367	0.0115118	0.295747	mental disorders	FALSE
574.12	Cholelithiasis with other cholecystitis	0.017935	0.0171623	0.296013	digestive	FALSE
530.14	Reflux esophagitis	0.0152673	0.0146278	0.296615	digestive	FALSE
353	Nerve root and plexus disorders	0.0517323	0.0497124	0.298046	neurological	FALSE
732	Osteochondropathies	0.0972977	0.093711	0.299143	musculoskeletal	FALSE
946	Anaphylactic shock NOS	0.0937365	0.0904991	0.300308	injuries & poisonings	FALSE
480	Pneumonia	0.0251091	0.0242583	0.300636	respiratory	FALSE
474.2	Chronic tonsillitis and adenoiditis	0.0464821	0.0456392	0.308455	respiratory	FALSE
427.3	Other specified cardiac dysrhythmias	-0.0313039	0.0308537	0.310302	circulatory system	FALSE
512.1	Wheezing	0.0874989	0.0864031	0.311212	respiratory	FALSE
433.2	Occlusion of cerebral arteries	0.0326882	0.0323726	0.312616	circulatory system	FALSE
513.4	Hyperventilation	0.0832281	0.0824898	0.312998	respiratory	FALSE
743.11	Osteoporosis NOS	0.0178988	0.0177431	0.313083	musculoskeletal	FALSE
250.42	Other abnormal glucose	-0.0762791	0.0757761	0.314109	endocrine/metabolic	FALSE
755.1	Congenital deformities of feet	0.0882912	0.087719	0.314164	congenital anomalies	FALSE
292	Neurological disorders	-0.0670675	0.0666863	0.314552	mental disorders	FALSE
293.1	Swelling, mass, or lump in head and neck [Space-occupying lesion, intracranial NOS]	0.0501538	0.0499517	0.315356	mental disorders	FALSE
557	Intestinal malabsorption (non-celiac)	0.0764258	0.0761215	0.31538	digestive	FALSE
750.21	Congenital anomalies of intestine	-0.0991923	0.0988556	0.315665	congenital anomalies	FALSE
334	Degenerative disease of the spinal cord	0.0403291	0.0402594	0.316473	neurological	FALSE
766	Neuralgia, neuritis, and radiculitis NOS	0.0721867	0.072217	0.317514	symptoms	FALSE
340	Migraine	0.0221514	0.0223559	0.321757	neurological	FALSE
202	Cancer of other lymphoid, histiocytic tissue	-0.0435023	0.0440242	0.323081	neoplasms	FALSE
458.9	Hypotension NOS	0.0224245	0.0227056	0.323339	circulatory system	FALSE
362.4	Retinal vascular changes and abnomalities	0.0514637	0.0522927	0.325044	sense organs	FALSE
331	Other cerebral degenerations	-0.0986895	0.10035	0.325387	neurological	FALSE
477	Epistaxis or throat hemorrhage	-0.0317689	0.0324897	0.328165	respiratory	FALSE
386.2	Peripheral or central vertigo	0.0619099	0.0633675	0.32857	sense organs	FALSE
198	Secondary malignant neoplasm	0.0377607	0.0386579	0.328673	neoplasms	FALSE
585.2	Renal failure NOS	0.0456225	0.0467241	0.328855	genitourinary	FALSE
597	Other disorders of urethra and urinary tract	-0.0463509	0.0474877	0.329034	genitourinary	FALSE
389.4	Tinnitus	-0.0609989	0.0627643	0.331114	sense organs	FALSE
595	Hydronephrosis	0.034747	0.0358042	0.331811	genitourinary	FALSE
295.2	Paranoid disorders	0.0936797	0.0966116	0.332219	mental disorders	FALSE
300.12	Agorophobia, social phobia, and panic disorder	0.0421408	0.0437658	0.335613	mental disorders	FALSE
586.4	Stricture/obstruction of ureter	0.0493687	0.0513826	0.33665	genitourinary	FALSE
653	Problems associated with amniotic cavity and membranes	0.0272807	0.0284592	0.337766	pregnancy complications	FALSE
663	Umbilical cord complications during labor and delivery	-0.0430878	0.0450452	0.338796	pregnancy complications	FALSE
350.3	Lack of coordination	0.0772205	0.080893	0.33978	neurological	FALSE
524.3	Anomalies of tooth position/malocclusion	0.0795488	0.0834127	0.340247	digestive	FALSE
646	Other complications of pregnancy NEC	0.0225798	0.0237603	0.341952	pregnancy complications	FALSE
332	Parkinson's disease	0.0431476	0.045541	0.343412	neurological	FALSE
512.9	Other dyspnea	-0.0464464	0.0490502	0.343681	respiratory	FALSE
334.2	Anterior horn cell disease	0.0911091	0.0972074	0.348622	neurological	FALSE
470	Septal Deviations/Turbinate Hypertrophy	0.0246554	0.0263075	0.348656	respiratory	FALSE
528.5	Diseases of lips	-0.0502045	0.0536905	0.349752	digestive	FALSE
966	Poisoning by anticonvulsants and anti-Parkinsonism drugs	0.0577435	0.0618659	0.350631	injuries & poisonings	FALSE
175	Acquired absence of breast	0.0190934	0.0205026	0.351715	neoplasms	FALSE
575.7	Other disorders of gallbladder	0.0310284	0.0336167	0.356004	digestive	FALSE
510	Other diseases of lung	-0.0437937	0.047555	0.357099	respiratory	FALSE
709.3	Systemic sclerosis	-0.0799253	0.0872169	0.359458	dermatologic	FALSE
174.1	Breast cancer [female]	0.0210526	0.0229838	0.359678	neoplasms	FALSE
624.1	Dystrophy of female genital tract	0.0578179	0.0631954	0.360241	genitourinary	FALSE
272.1	Hyperlipidemia	0.0218476	0.0239062	0.360777	endocrine/metabolic	FALSE
256.4	Polycystic ovaries	0.0690119	0.0755921	0.361268	endocrine/metabolic	FALSE
745	Pain in joint	0.0332775	0.0365367	0.362403	musculoskeletal	FALSE
451	Phlebitis and thrombophlebitis	0.0688041	0.0757885	0.36396	circulatory system	FALSE
327.41	Organic or persistent insomnia	0.090291	0.0995875	0.364592	neurological	FALSE
947	Urticaria	-0.0521078	0.0576617	0.366164	dermatologic	FALSE
519.9	Symptoms involving respiratory system and other chest symptoms	-0.0733676	0.0824025	0.373274	respiratory	FALSE
276.14	Hypopotassemia	0.0284911	0.0320302	0.373731	endocrine/metabolic	FALSE
592.12	Chronic cystitis	0.0399271	0.044904	0.373914	genitourinary	FALSE
447	Other disorders of arteries and arterioles	-0.0620045	0.0698322	0.374591	circulatory system	FALSE
252.1	Hyperparathyroidism	0.0358391	0.0403829	0.374819	endocrine/metabolic	FALSE
290.11	Alzheimer's disease	-0.0515733	0.0581467	0.375105	mental disorders	FALSE
377	Disorders of optic nerve and visual pathways	-0.0816924	0.0922493	0.375854	sense organs	FALSE
261.2	Vitamin B-complex deficiencies	-0.0407236	0.0460091	0.376092	endocrine/metabolic	FALSE
587	Kidney replaced by transpant	0.0729954	0.0830871	0.379651	genitourinary	FALSE
560.4	Other intestinal obstruction	0.0206385	0.0234946	0.379706	digestive	FALSE
573.7	Abnormal results of function study of liver	0.020575	0.0235145	0.381577	digestive	FALSE
964.1	Anticoagulants causing adverse effects	0.0846537	0.0972029	0.383811	injuries & poisonings	FALSE
446.9	Arteritis NOS	0.0752239	0.0864561	0.384256	circulatory system	FALSE
327	Sleep disorders	-0.0520042	0.0599078	0.385355	neurological	FALSE
599.3	Dysuria	0.0392651	0.0453219	0.386293	genitourinary	FALSE
426.23	Second degree AV block	0.0692756	0.0800023	0.386534	circulatory system	FALSE
969	Poisoning by psychotropic agents	0.0289337	0.033463	0.387234	injuries & poisonings	FALSE
721.1	Spondylosis without myelopathy	-0.0365436	0.0423271	0.387938	musculoskeletal	FALSE
697	Sarcoidosis	-0.0518071	0.0600863	0.388571	dermatologic	FALSE
170.2	Cancer of connective tissue	-0.0724382	0.0846125	0.391934	neoplasms	FALSE
686.1	Carbuncle and furuncle	0.0279601	0.0326613	0.391964	dermatologic	FALSE
590	Pyelonephritis	0.0287215	0.0337627	0.394943	genitourinary	FALSE
327.3	Sleep apnea	0.0237892	0.0281357	0.397823	neurological	FALSE
736	Other acquired deformities of limbs	0.0699575	0.0828021	0.39818	musculoskeletal	FALSE
362	Other retinal disorders	0.0404715	0.0479091	0.398247	sense organs	FALSE
858	Complication of internal orthopedic device	-0.0191932	0.0227408	0.39867	injuries & poisonings	FALSE
804	Fracture of hand or wrist	-0.0605217	0.0718011	0.39928	injuries & poisonings	FALSE
579.2	Splenomegaly	-0.0694665	0.0824422	0.399448	digestive	FALSE
379.5	Disorders of iris and ciliary body	0.0639146	0.0759373	0.399969	sense organs	FALSE
454.11	Varicose veins of lower extremity, symptomtic	0.0468768	0.0557147	0.400139	circulatory system	FALSE
210	Benign neoplasm of lip, oral cavity, and pharynx	0.0387175	0.046175	0.401752	neoplasms	FALSE
559	Ileostomy status	-0.038848	0.0463509	0.401959	digestive	FALSE
535.2	Atrophic gastritis	-0.0640905	0.076507	0.402195	digestive	FALSE
286.7	Other and unspecified coagulation defects	0.0604542	0.0727914	0.406249	hematopoietic	FALSE
512.7	Shortness of breath	-0.0148681	0.0179959	0.408694	respiratory	FALSE
627.3	Postmenopausal atrophic vaginitis	0.026068	0.0315573	0.408775	genitourinary	FALSE
961	Poisoning by other anti-infectives	-0.0468071	0.0568249	0.410106	injuries & poisonings	FALSE
153.2	Colon cancer	-0.0227928	0.0277769	0.411894	neoplasms	FALSE
292.2	Mild cognitive impairment	0.0787331	0.0962409	0.41331	mental disorders	FALSE
562.1	Diverticulosis	0.0071324	0.00875303	0.415158	digestive	FALSE
480.5	Bronchopneumonia and lung abscess	0.0653931	0.0803625	0.415802	respiratory	FALSE
610.4	Benign neoplasm of breast	0.0233391	0.0286858	0.415869	genitourinary	FALSE
335	Multiple sclerosis	0.0278096	0.0342447	0.416743	neurological	FALSE
331.9	Cerebral degeneration, unspecified	0.0613969	0.0761479	0.420079	neurological	FALSE
195	Cancer, suspected or other	-0.0378439	0.0472602	0.423274	neoplasms	FALSE
473.3	Paralysis/spasm of vocal cords or larynx	0.0713276	0.089181	0.423822	respiratory	FALSE
212	Benign neoplasm of respiratory and intrathoracic organs	-0.0709819	0.0889315	0.424776	neoplasms	FALSE
255.21	Glucocorticoid deficiency	0.0549598	0.0688654	0.424827	endocrine/metabolic	FALSE
345.1	Epilepsy	-0.0661752	0.0829553	0.425032	neurological	FALSE
958	Certain early complications of trauma or procedure	-0.0671124	0.0847209	0.428268	injuries & poisonings	FALSE
871	Open wounds of extremities	-0.0213461	0.0269868	0.428954	injuries & poisonings	FALSE
496.1	Emphysema	0.0289391	0.0365865	0.428957	respiratory	FALSE
458.1	Orthostatic hypotension	-0.0315747	0.0399191	0.428964	circulatory system	FALSE
530.5	Disorders of esophageal motility	0.042808	0.0541592	0.429288	digestive	FALSE
365.11	Primary open angle glaucoma	-0.0336883	0.0426719	0.429835	sense organs	FALSE
532	Dysphagia	0.0132018	0.0167289	0.43002	digestive	FALSE
569.1	Toxic gastroenteritis and colitis	0.0716227	0.0909934	0.431212	digestive	FALSE
426.24	Atrioventricular block, complete	0.0538995	0.0684783	0.431221	circulatory system	FALSE
851	Complications of transplants and reattached limbs	0.0144869	0.0184061	0.431241	injuries & poisonings	FALSE
687.1	Rash and other nonspecific skin eruption	-0.025745	0.0327702	0.43209	dermatologic	FALSE
447.1	Stricture of artery	-0.0521281	0.066373	0.43223	circulatory system	FALSE
284	Aplastic anemia	-0.0557674	0.0710524	0.432526	hematopoietic	FALSE
290.16	Vascular dementia	0.0736522	0.0940922	0.433764	mental disorders	FALSE
702.2	Seborrheic keratosis	0.0199565	0.0255623	0.434977	dermatologic	FALSE
571.6	Primary biliary cirrhosis	-0.055452	0.071986	0.441112	digestive	FALSE
800.3	Fracture of tibia and fibula	-0.0641617	0.0837128	0.443408	injuries & poisonings	FALSE
446.5	Giant cell arteritis	0.0440058	0.057692	0.445601	circulatory system	FALSE
478	Throat pain	0.0556021	0.0730177	0.446366	respiratory	FALSE
240	Simple and unspecified goiter	0.0372206	0.0491946	0.44929	endocrine/metabolic	FALSE
965.3	Salicylates causing adverse effects in therapeutic use	-0.062462	0.0826272	0.44968	injuries & poisonings	FALSE
704.1	Alopecia	-0.0742969	0.0982897	0.449711	dermatologic	FALSE
275.3	Disorders of magnesium metabolism	-0.048556	0.0642988	0.450151	endocrine/metabolic	FALSE
204.12	Lymphoid leukemia, chronic	0.0561857	0.0744115	0.450208	neoplasms	FALSE
695.42	Systemic lupus erythematosus	0.0460862	0.0610617	0.4504	dermatologic	FALSE
594.8	Renal colic	0.0348126	0.0461712	0.450855	genitourinary	FALSE
803	Fracture of upper limb	-0.073847	0.0982605	0.452326	injuries & poisonings	FALSE
727	Other disorders of synovium, tendon, and bursa	-0.0361324	0.0481054	0.452587	musculoskeletal	FALSE
726.2	Synoviopathy	0.0518333	0.0690233	0.45268	musculoskeletal	FALSE
427.7	Tachycardia NOS	0.0217487	0.0290229	0.453637	circulatory system	FALSE
613.8	Other specified disorders of breast	-0.0444826	0.0594459	0.454287	genitourinary	FALSE
622.2	Mucous polyp of cervix	0.0144986	0.0193805	0.454396	genitourinary	FALSE
1009	Injury, NOS	0.0151941	0.0203617	0.455542	NULL	FALSE
550	Abdominal hernia	0.0429964	0.0578959	0.457693	digestive	FALSE
379.2	Disorders of vitreous body	0.0275129	0.0371754	0.459249	sense organs	FALSE
854	Complications of cardiac/vascular device, implant, and graft	0.0254785	0.0346391	0.46201	injuries & poisonings	FALSE
341	Other demyelinating diseases of central nervous system	-0.0609973	0.0835361	0.465273	neurological	FALSE
395.6	Heart valve replaced	0.0322592	0.044246	0.465948	circulatory system	FALSE
550.1	Inguinal hernia	-0.0230481	0.0316784	0.466879	digestive	FALSE
217.1	Nevus, non-neoplastic	0.0434087	0.0597276	0.467362	neoplasms	FALSE
681.7	Cellulitis and abscess of trunk	0.0398022	0.0551263	0.470284	dermatologic	FALSE
575.8	Other disorders of biliary tract	0.0273206	0.0378393	0.470284	digestive	FALSE
503	Pulmonary congestion and hypostasis	0.0497998	0.0690774	0.470954	respiratory	FALSE
529	Diseases and other conditions of the tongue	0.0332776	0.0462115	0.471455	digestive	FALSE
433.3	Cerebral ischemia	0.0327491	0.0455525	0.472183	circulatory system	FALSE
389.2	Conductive hearing loss	0.0548714	0.0763603	0.472396	sense organs	FALSE
365	Glaucoma	0.0166651	0.0233597	0.475591	sense organs	FALSE
246	Other disorders of thyroid	0.0401359	0.0562856	0.475798	endocrine/metabolic	FALSE
504	Other alveolar and parietoalveolar pneumonopathy	0.0586762	0.0825217	0.47706	respiratory	FALSE
525	Other diseases of the teeth and supporting structures	0.0196871	0.0277505	0.478055	digestive	FALSE
788	Syncope and collapse	0.0113598	0.0161479	0.481752	symptoms	FALSE
382	Otalgia	-0.0559632	0.0796728	0.482422	sense organs	FALSE
939	Atopic/contact dermatitis due to other or unspecified	-0.0201924	0.028884	0.484498	dermatologic	FALSE
592.13	Chronic interstitial cystitis	0.0494399	0.0707485	0.48467	genitourinary	FALSE
793.2	Nonspecific abnormal findings on radiological and other examination of other intrathoracic organs (echocardiogram, etc)	0.040926	0.0590079	0.487953	symptoms	FALSE
442.11	Abdominal aortic aneurysm	0.0616658	0.0889304	0.488048	circulatory system	FALSE
578.1	Hematemesis	0.0253411	0.0367266	0.490198	digestive	FALSE
625.1	Dyspareunia	-0.0253608	0.0367672	0.49034	genitourinary	FALSE
741.4	Joint effusions	-0.0686168	0.0996651	0.491154	musculoskeletal	FALSE
715.2	Ankylosing spondylitis	0.0655729	0.0953258	0.491527	musculoskeletal	FALSE
300.13	Phobia	0.0323245	0.0470145	0.49174	mental disorders	FALSE
420.3	Endocarditis	0.0436753	0.0638594	0.49402	circulatory system	FALSE
274.1	Gout	0.0404947	0.0596749	0.497398	endocrine/metabolic	FALSE
614.52	Vaginitis and vulvovaginitis	-0.0362506	0.0535672	0.498577	genitourinary	FALSE
496	Chronic airway obstruction	0.0115451	0.0171119	0.499879	respiratory	FALSE
304	Adjustment reaction	0.0547778	0.0814291	0.501135	mental disorders	FALSE
276.5	Hypovolemia	0.017304	0.0258328	0.502957	endocrine/metabolic	FALSE
665	Obstetrical/birth trauma	-0.0108672	0.0162841	0.504549	pregnancy complications	FALSE
735.21	Hammer toe (acquired)	0.0172169	0.0258195	0.50489	musculoskeletal	FALSE
527.2	Sialoadenitis	0.0476496	0.0720521	0.508406	digestive	FALSE
426.21	First degree AV block	0.0386538	0.05855	0.509136	circulatory system	FALSE
465	Acute upper respiratory infections of multiple or unspecified sites	0.0248363	0.0377132	0.51018	respiratory	FALSE
528.11	Stomatitis and mucositis (ulcerative)	-0.0436859	0.0663516	0.51028	digestive	FALSE
735.1	Flat foot	0.0617167	0.0939483	0.511232	musculoskeletal	FALSE
556	Ulceration of the lower GI tract	0.0449738	0.0686101	0.512148	digestive	FALSE
394.3	Aortic valve disease	0.0294034	0.0452413	0.515742	circulatory system	FALSE
642.1	Preeclampsia and eclampsia	-0.0406897	0.0626385	0.515953	pregnancy complications	FALSE
384.4	Perforation of tympanic membrane	0.0315392	0.04858	0.516195	sense organs	FALSE
624.2	Atrophy of female genital tract	0.0313835	0.0489134	0.521124	genitourinary	FALSE
303.3	Psychogenic disorder	-0.0464967	0.0724991	0.521301	mental disorders	FALSE
686.3	Pilonidal cyst	-0.0609553	0.0955627	0.523567	dermatologic	FALSE
275.5	Disorders of calcium/phosphorus metabolism	0.0250561	0.0392831	0.523582	endocrine/metabolic	FALSE
853	Complication of colostomy or enterostomy	0.0433184	0.0679519	0.523808	injuries & poisonings	FALSE
428.2	Heart failure NOS	0.0173462	0.0272209	0.523971	circulatory system	FALSE
614.4	Inflammatory diseases of uterus, except cervix	0.0433957	0.0681403	0.524217	genitourinary	FALSE
531.3	Duodenal ulcer	-0.0208683	0.0327715	0.524267	digestive	FALSE
479	Other upper respiratory disease	0.0161551	0.0254015	0.524783	respiratory	FALSE
556.1	Ulceration of intestine	0.0337296	0.0530813	0.525146	digestive	FALSE
480.1	Bacterial pneumonia	-0.0335344	0.0529773	0.526737	respiratory	FALSE
380.1	Otitis externa	0.0410781	0.0650093	0.527465	sense organs	FALSE
960	Poisoning by antibiotics	0.0119225	0.0189066	0.528304	injuries & poisonings	FALSE
801	Fracture of ankle and foot	0.0548558	0.0872098	0.529343	injuries & poisonings	FALSE
561.1	Diarrhea	0.0337246	0.0536706	0.529766	digestive	FALSE
345	Epilepsy, recurrent seizures, convulsions	-0.0160887	0.0256913	0.531165	neurological	FALSE
380	Disorders of external ear	0.0379839	0.0607263	0.531647	sense organs	FALSE
366.2	Senile cataract	-0.00865254	0.0138959	0.533503	sense organs	FALSE
619.4	Noninflammatory disorders of vagina	0.0167596	0.0269852	0.534555	genitourinary	FALSE
611.3	Lump or mass in breast	-0.0173719	0.0280013	0.534997	genitourinary	FALSE
729.1	Rheumatism, unspecified and fibrositis	0.038946	0.0630646	0.536868	musculoskeletal	FALSE
371.1	Uveitis, noninfectious or NOS	0.0418036	0.0678292	0.537692	sense organs	FALSE
502	Postinflammatory pulmonary fibrosis	0.0320496	0.0520249	0.537866	respiratory	FALSE
198.1	Secondary malignancy of lymph nodes	0.010695	0.0173855	0.538445	neoplasms	FALSE
496.21	Obstructive chronic bronchitis	-0.0175395	0.0285831	0.539459	respiratory	FALSE
276.12	Hyposmolality and/or hyponatremia	-0.0181245	0.0296815	0.541444	endocrine/metabolic	FALSE
916	Contusion	0.0247829	0.0406396	0.541981	injuries & poisonings	FALSE
379.3	Aphakia and other disorders of lens	0.056596	0.0929452	0.542579	sense organs	FALSE
516.1	Hemoptysis	0.0213848	0.0352334	0.543886	respiratory	FALSE
221	Benign neoplasm of other female genital organs	0.0465639	0.0770219	0.545475	neoplasms	FALSE
289.5	Diseases of spleen	-0.039136	0.0649778	0.546976	hematopoietic	FALSE
508	Pulmonary collapse; interstitial and compensatory emphysema	0.0183716	0.030711	0.549702	respiratory	FALSE
644	Anemia during pregnancy	0.0237096	0.0396359	0.549717	pregnancy complications	FALSE
907	Injuries to the nervous system	-0.026692	0.0448656	0.551889	injuries & poisonings	FALSE
594	Urinary calculus	-0.0520267	0.0879155	0.553997	genitourinary	FALSE
296.22	Major depressive disorder	0.0396159	0.0669885	0.554263	mental disorders	FALSE
415	Pulmonary heart disease	0.0144883	0.0247538	0.558349	circulatory system	FALSE
610.3	Fibrosclerosis of breast	-0.0376878	0.0644089	0.558459	genitourinary	FALSE
189	Cancer of urinary organs (incl. kidney and bladder)	0.0212088	0.0362825	0.558854	neoplasms	FALSE
323	Encephalitis	-0.0571468	0.0978324	0.559133	neurological	FALSE
442.8	Aneurysm of other specified artery	-0.0576397	0.0987217	0.559314	circulatory system	FALSE
202.2	Non-Hodgkins lymphoma	-0.0228048	0.0396018	0.564715	neoplasms	FALSE
218.2	Other benign neoplasm of uterus	0.0343638	0.0598281	0.565714	neoplasms	FALSE
450	Noninfectious disorders of lymphatic channels	0.0261899	0.0460261	0.56934	circulatory system	FALSE
540	Appendiceal conditions	0.0480432	0.0846697	0.570429	digestive	FALSE
366	Cataract	-0.00601203	0.010627	0.571575	sense organs	FALSE
316	Substance addiction and disorders	-0.0549326	0.0972884	0.572321	mental disorders	FALSE
915	Superficial injury without mention of infection	0.0130442	0.0231869	0.57373	injuries & poisonings	FALSE
573	Other disorders of liver	0.0192891	0.0343046	0.573919	digestive	FALSE
204.21	Myeloid leukemia, acute	-0.0480488	0.0859144	0.575982	neoplasms	FALSE
650	Normal delivery	-0.01415	0.0254695	0.578508	pregnancy complications	FALSE
560.1	Paralytic ileus	0.0395064	0.0711347	0.578639	digestive	FALSE
747.12	Valvular heart disease/ heart chambers	-0.0550864	0.0992094	0.578721	congenital anomalies	FALSE
579	Other symptoms involving abdomen and pelvis	0.02042	0.0369364	0.580372	digestive	FALSE
374.1	Ectropion or entropion	-0.0264202	0.0481071	0.582871	sense organs	FALSE
495.2	Asthma with exacerbation	-0.0467425	0.0857926	0.585869	respiratory	FALSE
389.1	Sensorineural hearing loss	0.0354237	0.0655815	0.589095	sense organs	FALSE
789	Nausea and vomiting	0.00660564	0.0122443	0.589551	symptoms	FALSE
626	Disorders of menstruation and other abnormal bleeding from female genital tract	-0.0149935	0.0280322	0.59274	genitourinary	FALSE
287.3	Thrombocytopenia	0.0224626	0.0420194	0.592943	hematopoietic	FALSE
619	Noninflammatory female genital disorders	0.0424373	0.0801608	0.596527	genitourinary	FALSE
702.1	Actinic keratosis	0.0139903	0.0264497	0.596847	dermatologic	FALSE
368.4	Visual field defects	0.0412039	0.0787191	0.600675	sense organs	FALSE
614.54	Abscess or ulceration of vulva	-0.036365	0.0694983	0.6008	genitourinary	FALSE
384	Other disorders of tympanic membrane	0.0416542	0.0799011	0.602142	sense organs	FALSE
751.21	Cystic kidney disease	-0.0389826	0.0748293	0.602399	congenital anomalies	FALSE
474	Acute and chronic tonsillitis	-0.0440989	0.0847616	0.602876	respiratory	FALSE
427.2	Atrial fibrillation and flutter	0.00757038	0.0145869	0.603772	circulatory system	FALSE
695.9	Unspecified erythematous condition	0.0337437	0.065031	0.603841	dermatologic	FALSE
367.1	Myopia	-0.018128	0.0355704	0.610305	sense organs	FALSE
618	Genital prolapse	0.0264504	0.0525932	0.615017	genitourinary	FALSE
276.6	Fluid overload	0.034005	0.0676601	0.615256	endocrine/metabolic	FALSE
480.11	Pneumococcal pneumonia	0.00943071	0.018825	0.616395	respiratory	FALSE
165	Cancer within the respiratory system	0.0257116	0.0516106	0.618354	neoplasms	FALSE
180.1	Cervical cancer	-0.0333801	0.0670917	0.618815	neoplasms	FALSE
430.2	Intracerebral hemorrhage	0.0281159	0.0569279	0.621387	circulatory system	FALSE
38.1	Gram negative septicemia	0.0255923	0.0519373	0.622187	infectious diseases	FALSE
743.9	Osteopenia or other disorder of bone and cartilage	0.0458045	0.0930744	0.622629	musculoskeletal	FALSE
394.2	Mitral valve disease	-0.0150448	0.0307913	0.625121	circulatory system	FALSE
364	Corneal opacity and other disorders of cornea	0.0416384	0.0854621	0.626107	sense organs	FALSE
561.2	Flatulence	-0.0147051	0.030384	0.628403	digestive	FALSE
781	Symptoms involving nervous and musculoskeletal systems	-0.016282	0.0336532	0.628516	symptoms	FALSE
182	Malignant neoplasm of uterus	0.0139056	0.0289703	0.631231	neoplasms	FALSE
204	Leukemia	0.0358494	0.0748462	0.631957	neoplasms	FALSE
381.2	Eustachian tube disorders	-0.0452629	0.0946199	0.63239	sense organs	FALSE
496.3	Bronchiectasis	-0.014028	0.0293592	0.632789	respiratory	FALSE
333.4	Torsion dystonia	0.0372469	0.0781	0.633424	neurological	FALSE
151	Cancer of stomach	-0.0374935	0.0787066	0.633811	neoplasms	FALSE
174.11	Malignant neoplasm of female breast	0.00469235	0.00986121	0.634189	neoplasms	FALSE
385.5	Tympanosclerosis and middle ear disease related to otitis media	0.0443584	0.0937002	0.635923	sense organs	FALSE
577.1	Acute pancreatitis	0.0192988	0.0409892	0.637764	digestive	FALSE
701	Other hypertrophic and atrophic conditions of skin	0.0159758	0.0345452	0.643751	dermatologic	FALSE
738	Other acquired musculoskeletal deformity	0.0363538	0.0789041	0.64499	musculoskeletal	FALSE
737.3	Kyphoscoliosis and scoliosis	-0.0249928	0.0543627	0.645702	musculoskeletal	FALSE
594.3	Calculus of ureter	0.0199013	0.0433292	0.646016	genitourinary	FALSE
738.4	Acquired spondylolisthesis	0.0359748	0.0789559	0.648655	musculoskeletal	FALSE
535.8	Other specified gastritis	-0.00687832	0.015133	0.649451	digestive	FALSE
645	Late pregnancy and failed induction	-0.0141325	0.0311098	0.649628	pregnancy complications	FALSE
531.4	Peptic ulcer, site unspecified	0.0376232	0.0833998	0.651905	digestive	FALSE
368	Visual disturbances	0.0185501	0.0411472	0.652117	sense organs	FALSE
580.2	Nephrotic syndrome without mention of glomerulonephritis	0.033975	0.0753755	0.652175	genitourinary	FALSE
381.11	Suppurative and unspecified otitis media	0.0249202	0.0555723	0.653845	sense organs	FALSE
555.1	Regional enteritis	-0.0154478	0.0344578	0.653928	digestive	FALSE
198.7	Secondary malignant neoplasm of skin	0.0445149	0.0995611	0.654794	neoplasms	FALSE
574.3	Cholecystitis without cholelithiasis	0.0118066	0.0264296	0.655078	digestive	FALSE
250.11	Type 1 diabetes with ketoacidosis	0.0406878	0.0910955	0.655128	endocrine/metabolic	FALSE
245.21	Chronic lymphocytic thyroiditis	0.0323699	0.0728037	0.656595	endocrine/metabolic	FALSE
293	Symptoms involving head and neck	0.0197839	0.0448238	0.658945	mental disorders	FALSE
721	Spondylosis and allied disorders	-0.0173461	0.0394196	0.659909	musculoskeletal	FALSE
1015	Effects of other external causes	0.0113523	0.0258033	0.659969	NULL	FALSE
1011	Complications of surgical and medical procedures	0.0107206	0.0245781	0.662704	NULL	FALSE
938.2	Chronic dermatitis due to solar radiation	0.0390889	0.0896692	0.662893	dermatologic	FALSE
474.1	Acute tonsillitis	-0.0258482	0.0596356	0.664699	respiratory	FALSE
204.4	Multiple myeloma	0.0266812	0.0627176	0.670532	neoplasms	FALSE
783	Fever of unknown origin	-0.00974481	0.0231722	0.674092	symptoms	FALSE
250.1	Type 1 diabetes	0.013194	0.0315348	0.675659	endocrine/metabolic	FALSE
471	Nasal polyps	-0.0137373	0.0329407	0.676655	respiratory	FALSE
454	Varicose veins	-0.0407278	0.0978157	0.677137	circulatory system	FALSE
442.1	Aortic aneurysm	0.0331134	0.0797809	0.678102	circulatory system	FALSE
349	Other and unspecified disorders of the nervous system	0.0286326	0.0692189	0.679129	neurological	FALSE
564	Functional digestive disorders	-0.0184361	0.0449204	0.681501	digestive	FALSE
300.1	Anxiety disorder	0.00650673	0.0158638	0.681687	mental disorders	FALSE
53	Herpes zoster	0.0291869	0.0727058	0.688098	infectious diseases	FALSE
790.6	Other abnormal blood chemistry	-0.0100292	0.0250379	0.688743	symptoms	FALSE
614.53	Cyst or abscess of Bartholin's gland	-0.0166807	0.0416563	0.688835	genitourinary	FALSE
803.2	Fracture of radius and ulna	0.0184683	0.0464228	0.690756	injuries & poisonings	FALSE
276.13	Hyperpotassemia	0.0201473	0.0506541	0.690819	endocrine/metabolic	FALSE
290.2	Delirium due to conditions classified elsewhere	0.0200367	0.0509928	0.694369	mental disorders	FALSE
159.3	Malignant neoplasm of gallbladder and extrahepatic bile ducts	0.0382637	0.0976897	0.69529	neoplasms	FALSE
613.9	Breast disorder NOS	-0.0334367	0.085533	0.695855	genitourinary	FALSE
686.4	Pyogenic granuloma	-0.0305374	0.0782226	0.696247	dermatologic	FALSE
1002	Symptoms concerning nutrition, metabolism, and development	0.00702641	0.0180877	0.697674	NULL	FALSE
198.2	Secondary malignancy of respiratory organs	0.0108724	0.0282607	0.700447	neoplasms	FALSE
740.2	Osteoarthrosis, generalized	-0.0208488	0.0542015	0.700494	musculoskeletal	FALSE
371.3	Inflammation of eyelids	-0.0117731	0.0309011	0.703209	sense organs	FALSE
401.22	Hypertensive chronic kidney disease	0.0172208	0.0454308	0.704647	circulatory system	FALSE
80	Postoperative infection	0.00835954	0.0222402	0.707009	infectious diseases	FALSE
368.1	Amblyopia	0.0204319	0.0546799	0.708654	sense organs	FALSE
722.6	Degeneration of intervertebral disc	-0.00908317	0.0244018	0.709718	musculoskeletal	FALSE
686	Other local infections of skin and subcutaneous tissue	0.015076	0.040808	0.711801	dermatologic	FALSE
612.2	Hypertrophy of breast (Gynecomastia)	0.0163038	0.0446914	0.715253	genitourinary	FALSE
636	Early or threatened labor; hemorrhage in early pregnancy	0.0127569	0.0351346	0.71654	pregnancy complications	FALSE
367.9	Blindness and low vision	-0.0194028	0.0550079	0.724293	sense organs	FALSE
642	Hypertension complicating pregnancy, childbirth, and the puerperium	0.0124181	0.0354077	0.7258	pregnancy complications	FALSE
512.8	Cough	-0.00881528	0.0254736	0.729301	respiratory	FALSE
275.53	Disorders of phosphorus metabolism	0.0322159	0.0941121	0.732115	endocrine/metabolic	FALSE
627	Menopausal and postmenopausal disorders	0.0157006	0.0459896	0.732807	genitourinary	FALSE
573.5	Jaundice (not of newborn)	-0.0180119	0.0530511	0.734218	digestive	FALSE
764	Sciatica	0.0122473	0.0366333	0.738136	symptoms	FALSE
189.11	Malignant neoplasm of kidney, except pelvis	0.0174863	0.0524138	0.738667	neoplasms	FALSE
569.2	Gastrointestinal complications	0.0232391	0.0701057	0.740277	digestive	FALSE
579.8	Nonspecific abnormal findings in stool contents	0.00994739	0.0301095	0.741117	digestive	FALSE
599.2	Retention of urine	0.00801771	0.0244424	0.742893	genitourinary	FALSE
614.33	Pelvic inflammatory disease, NOS	0.0219883	0.0670874	0.743096	genitourinary	FALSE
276.11	Hyperosmolality and/or hypernatremia	-0.0319275	0.0978093	0.744102	endocrine/metabolic	FALSE
509.1	Respiratory failure	0.0115211	0.0356465	0.74654	respiratory	FALSE
8.6	Viral Enteritis	0.0149621	0.0465163	0.747716	infectious diseases	FALSE
528	Diseases of the oral soft tissues, excluding lesions specific for gingiva and tongue	-0.0101245	0.0319464	0.751303	digestive	FALSE
530	Diseases of esophagus	-0.0193688	0.0612837	0.751964	digestive	FALSE
803.1	Fracture of humerus	0.0303148	0.0959368	0.752012	injuries & poisonings	FALSE
242	Thyrotoxicosis with or without goiter	-0.00978395	0.0312685	0.754356	endocrine/metabolic	FALSE
227.3	Benign neoplasm of pituitary gland and craniopharyngeal duct (pouch)	-0.0262871	0.0841389	0.754717	neoplasms	FALSE
577.2	Chronic pancreatitis	0.0263957	0.0851708	0.756626	digestive	FALSE
271.3	Intestinal disaccharidase deficiencies and disaccharide malabsorption	-0.0292286	0.0947418	0.757696	endocrine/metabolic	FALSE
870.3	Other open wound of head and face	-0.0106085	0.0344781	0.758319	injuries & poisonings	FALSE
740.12	Osteoarthrosis, localized, secondary	0.0270862	0.0881313	0.758585	musculoskeletal	FALSE
441.1	Acute vascular insufficiency of intestine	-0.0275171	0.090013	0.759832	circulatory system	FALSE
377.3	Optic neuritis/neuropathy	0.0299511	0.0982359	0.76045	sense organs	FALSE
727.5	Rupture of synovium	-0.0212913	0.0703629	0.762201	musculoskeletal	FALSE
521.1	Dental caries	0.00797472	0.0265086	0.76354	digestive	FALSE
415.21	Primary pulmonary hypertension	-0.0211981	0.0710308	0.765371	circulatory system	FALSE
368.2	Diplopia and disorders of binocular vision	-0.0160492	0.0538635	0.765734	sense organs	FALSE
747.13	Congenital anomalies of great vessels	-0.011112	0.03769	0.768127	congenital anomalies	FALSE
512.2	Painful respiration	-0.0256886	0.0874819	0.769029	respiratory	FALSE
433.8	Late effects of cerebrovascular disease	0.0128998	0.0443558	0.771185	circulatory system	FALSE
694.2	Other dyschromia	-0.0134434	0.0464022	0.772035	dermatologic	FALSE
211	Benign neoplasm of other parts of digestive system	0.00491413	0.0171955	0.775046	neoplasms	FALSE
1100	Family history	0.0074832	0.0261971	0.775146	NULL	FALSE
285.22	Anemia in neoplastic disease	0.0188163	0.0658842	0.775187	hematopoietic	FALSE
301	Personality disorders	0.024796	0.0882019	0.778612	mental disorders	FALSE
654.1	Abnormality of organs and soft tissues of pelvis complicating pregnancy, childbirth, or the puerperium	0.00905939	0.0325257	0.780605	pregnancy complications	FALSE
394.7	Disease of tricuspid valve	0.0123088	0.0442236	0.780759	circulatory system	FALSE
427.12	Paroxysmal ventricular tachycardia	-0.0177098	0.0639755	0.781917	circulatory system	FALSE
352.2	Facial nerve disorders [CN7]	-0.0139158	0.0504271	0.78258	neurological	FALSE
145.2	Cancer of tongue	-0.0264818	0.0964317	0.78361	neoplasms	FALSE
345.3	Convulsions	-0.00870907	0.0325325	0.788928	neurological	FALSE
720	Spinal stenosis	0.013987	0.0529056	0.79149	musculoskeletal	FALSE
367.2	Astigmatism	-0.0225437	0.0859091	0.793003	sense organs	FALSE
350.1	Abnormal involuntary movements	-0.012131	0.0463149	0.79338	neurological	FALSE
213	Benign neoplasm of bone and articular cartilage	-0.0202525	0.0773251	0.793388	neoplasms	FALSE
8	Intestinal infection	0.0173254	0.0662791	0.793783	infectious diseases	FALSE
627.4	Premenopausal menorrhagia	0.0166208	0.0639895	0.795062	genitourinary	FALSE
707	Chronic ulcer of skin	0.0118235	0.0463481	0.798644	dermatologic	FALSE
597.1	Urethral stricture (not specified as infectious)	0.00741202	0.0290968	0.798926	genitourinary	FALSE
522.5	Periapical abscess	-0.0100006	0.0394473	0.799868	digestive	FALSE
414	Other forms of chronic heart disease	-0.0103292	0.0412598	0.802321	circulatory system	FALSE
317.1	Alcoholism	-0.00447401	0.0182258	0.806087	mental disorders	FALSE
800.1	Fracture of neck of femur	-0.0226555	0.0934323	0.808408	injuries & poisonings	FALSE
291.8	Alteration of consciousness	0.0164335	0.0677827	0.808437	mental disorders	FALSE
277.4	Disorders of bilirubin excretion	0.0216955	0.0933025	0.816128	endocrine/metabolic	FALSE
41.4	E. coli	-0.00559067	0.0240565	0.816229	infectious diseases	FALSE
577.3	Cyst and pseudocyst of pancreas	0.0168678	0.0734165	0.818282	digestive	FALSE
472	Chronic pharyngitis and nasopharyngitis	-0.0117195	0.0516117	0.820369	respiratory	FALSE
288	Diseases of white blood cells	0.0131362	0.058074	0.821048	hematopoietic	FALSE
520.2	Disturbances in tooth eruption	-0.0075329	0.033573	0.822466	digestive	FALSE
429.3	Symptoms involving cardiovascular system	-0.0220019	0.100169	0.826145	circulatory system	FALSE
671	Venous/cerebrovascular complications embolism in pregnancy and the puerperium	-0.0167533	0.0764144	0.826461	pregnancy complications	FALSE
522	Diseases of pulp and periapical tissues	-0.012803	0.0584444	0.826601	digestive	FALSE
153.3	Malignant neoplasm of rectum, rectosigmoid junction, and anus	0.00759859	0.034978	0.828022	neoplasms	FALSE
613.7	Other signs and symptoms in breast	0.0103012	0.0491823	0.834097	genitourinary	FALSE
372	Disorders of conjunctiva	-0.0104803	0.0501773	0.834553	sense organs	FALSE
1013	Asphyxia and hypoxemia	-0.0188045	0.0925773	0.83904	NULL	FALSE
523	Gingival and periodontal diseases	0.0128676	0.0634818	0.839371	digestive	FALSE
655	Known or suspected fetal abnormality affecting management of mother	0.00417286	0.0206774	0.840067	pregnancy complications	FALSE
290	Delirium dementia and amnestic and other cognitive disorders	-0.0137959	0.069881	0.843499	mental disorders	FALSE
199	Neoplasm of uncertain behavior	0.00868132	0.0447562	0.8462	neoplasms	FALSE
364.5	Corneal dystrophy	-0.016137	0.0840166	0.847688	sense organs	FALSE
242.1	Graves' disease	0.0102969	0.0541526	0.849194	endocrine/metabolic	FALSE
172.11	Melanomas of skin	0.00498908	0.0267305	0.85194	neoplasms	FALSE
962.3	Hormones and synthetic substitutes causing adverse effects in therapeutic use	0.01304	0.0704754	0.853206	injuries & poisonings	FALSE
379	Other disorders of eye	-0.0146422	0.0794739	0.853826	sense organs	FALSE
250.23	Type 2 diabetes with ophthalmic manifestations	0.00829868	0.0458453	0.856356	endocrine/metabolic	FALSE
441	Vascular insufficiency of intestine	-0.013189	0.0731025	0.856824	circulatory system	FALSE
703	Diseases of nail, NOS	0.0137441	0.0765594	0.857527	dermatologic	FALSE
740.9	Osteoarthrosis NOS	0.0168724	0.095458	0.859703	musculoskeletal	FALSE
375	Disorders of lacrimal system	0.00533298	0.030986	0.863351	sense organs	FALSE
530.3	Stricture and stenosis of esophagus	-0.00627964	0.0367975	0.864496	digestive	FALSE
643.1	Hyperemesis gravidarum	0.0159043	0.0934759	0.864897	pregnancy complications	FALSE
701.5	Abnormal granulation tissue	0.0110903	0.0652968	0.865132	dermatologic	FALSE
433.1	Occlusion and stenosis of precerebral arteries	0.00937626	0.0562974	0.867725	circulatory system	FALSE
250.6	Polyneuropathy in diabetes	-0.0157857	0.0958561	0.869195	endocrine/metabolic	FALSE
791	Gangrene	-0.0113186	0.0689666	0.869639	symptoms	FALSE
701.4	Keloid scar	0.0140959	0.0877678	0.872405	dermatologic	FALSE
241.1	Nontoxic uninodular goiter	0.0079387	0.051198	0.876775	endocrine/metabolic	FALSE
433.31	Transient cerebral ischemia	-0.00534923	0.0346211	0.877209	circulatory system	FALSE
430.1	Subarachnoid hemorrhage	-0.00722927	0.047697	0.879529	circulatory system	FALSE
333.1	Essential tremor	0.012874	0.0856781	0.880559	neurological	FALSE
681.1	Cellulitis and abscess of fingers/toes	0.00980998	0.0654805	0.88091	dermatologic	FALSE
202.24	Large cell lymphoma	0.00953755	0.0640561	0.881638	neoplasms	FALSE
427.5	Arrhythmia (cardiac) NOS	0.00712525	0.048574	0.883378	circulatory system	FALSE
374.3	Ptosis of eyelid	-0.00447471	0.0307161	0.884174	sense organs	FALSE
250.7	Diabetic retinopathy	0.006662	0.045745	0.884211	endocrine/metabolic	FALSE
41.1	Staphylococcus infections	-0.00410145	0.0282504	0.884567	infectious diseases	FALSE
529.1	Glossitis	-0.0116719	0.0821108	0.886963	digestive	FALSE
475	Chronic sinusitis	0.00420933	0.0300822	0.888717	respiratory	FALSE
1001	Foreign body injury	0.00745643	0.0541523	0.890482	NULL	FALSE
389	Hearing loss	-0.00351424	0.0258091	0.891693	sense organs	FALSE
458	Hypotension	-0.00559921	0.0411488	0.891764	circulatory system	FALSE
531.1	Hemorrhage from gastrointestinal ulcer	-0.0107991	0.0794311	0.891856	digestive	FALSE
443.1	Raynaud's syndrome	-0.00470112	0.0349282	0.892933	circulatory system	FALSE
695.7	Prurigo and Lichen	-0.00633141	0.0471188	0.893109	dermatologic	FALSE
348.7	Coma	0.0105443	0.0811507	0.896618	neurological	FALSE
368.9	Subjective visual disturbances	-0.00664629	0.0515677	0.897449	sense organs	FALSE
747.1	Cardiac congenital anomalies	0.01148	0.0902276	0.898755	congenital anomalies	FALSE
426.3	Bundle branch block	-0.0126051	0.0991822	0.898869	circulatory system	FALSE
433.12	Cerebral atherosclerosis	-0.0123982	0.0992296	0.900568	circulatory system	FALSE
378.5	Paralytic strabismus	-0.0101069	0.0840661	0.904304	sense organs	FALSE
1000	Burns	-0.00851299	0.0728314	0.90695	NULL	FALSE
227.2	Benign neoplasm of parathyroid gland	-0.00660243	0.0580643	0.909468	neoplasms	FALSE
292.4	Altered mental status	-0.00350905	0.0316683	0.91177	mental disorders	FALSE
38.2	Gram positive septicemia	0.00818594	0.0744606	0.91246	infectious diseases	FALSE
331.1	Hydrocephalus	0.00665836	0.0615669	0.913878	neurological	FALSE
345.12	Partial epilepsy	0.00860554	0.0796749	0.913989	neurological	FALSE
375.2	Epiphora	0.00458057	0.0427744	0.91472	sense organs	FALSE
361.1	Retinal detachment with retinal defect	-0.00435057	0.0427783	0.918995	sense organs	FALSE
568	Other disorders of peritoneum	-0.00913861	0.092674	0.921448	digestive	FALSE
618.6	Vaginal enterocele, congenital or acquired	-0.00402462	0.0412824	0.922337	genitourinary	FALSE
649.1	Diabetes or abnormal glucose tolerance complicating pregnancy	-0.00723932	0.075191	0.923299	pregnancy complications	FALSE
416	Cardiomegaly	-0.00309919	0.0321938	0.923309	circulatory system	FALSE
626.4	Premenstrual tension syndromes	-0.00938342	0.0978692	0.923618	genitourinary	FALSE
598.9	Other nonspecific findings on examination of urine	-0.00817743	0.0858683	0.92413	genitourinary	FALSE
433.5	Cerebral aneurysm	0.00595247	0.0641359	0.926054	circulatory system	FALSE
289.4	Lymphadenitis	-0.00265544	0.0286353	0.926116	hematopoietic	FALSE
705.3	Hidradenitis	-0.00845496	0.0930259	0.927581	dermatologic	FALSE
172.3	Carcinoma in situ of skin	0.00457313	0.0537458	0.932191	neoplasms	FALSE
687.2	Localized superficial swelling, mass, or lump	-0.00842987	0.0996248	0.932566	dermatologic	FALSE
228	Hemangioma and lymphangioma, any site	0.0030714	0.0365276	0.932989	neoplasms	FALSE
550.4	Umbilical hernia	0.00271249	0.032685	0.93386	digestive	FALSE
361	Retinal detachments and defects	-0.0027966	0.0343778	0.935165	sense organs	FALSE
428.1	Congestive heart failure (CHF) NOS	0.00289465	0.036693	0.937122	circulatory system	FALSE
300	Anxiety disorders	-0.00567651	0.0724912	0.937584	mental disorders	FALSE
749	Congenital anomalies of face and neck	-0.00721259	0.0922257	0.937664	congenital anomalies	FALSE
70.3	Viral hepatitis C	0.00780004	0.100258	0.937988	infectious diseases	FALSE
585.31	Renal dialysis	0.00524737	0.0728047	0.942543	genitourinary	FALSE
288.11	Neutropenia	-0.00162256	0.0230599	0.943905	hematopoietic	FALSE
292.3	Memory loss	0.00380427	0.0570656	0.946849	mental disorders	FALSE
269	Proteinuria	0.0061006	0.0921883	0.947238	endocrine/metabolic	FALSE
306.9	Tension headache	0.00496204	0.0754613	0.947572	mental disorders	FALSE
184.2	Cancer of other female genital organs (excluding uterus and ovary)	0.00387327	0.0594221	0.948029	neoplasms	FALSE
585.3	Chronic renal failure [CKD]	-0.00177741	0.0290062	0.951139	genitourinary	FALSE
292.1	Aphasia/speech disturbance	-0.0022348	0.0376124	0.95262	mental disorders	FALSE
360.2	Progressive myopia	-0.00510898	0.0878654	0.953633	sense organs	FALSE
528.7	Sialolithiasis	-0.00511642	0.08954	0.954433	digestive	FALSE
275.1	Disorders of iron metabolism	0.00345064	0.0655706	0.958031	hematopoietic	FALSE
281.11	Pernicious anemia	0.00240327	0.0462053	0.958519	hematopoietic	FALSE
800	Fracture of lower limb	0.00306668	0.0637364	0.961625	injuries & poisonings	FALSE
574.2	Calculus of bile duct	-0.00102067	0.0252459	0.967751	digestive	FALSE
519.2	Respiratory complications	0.00348447	0.0903792	0.969246	respiratory	FALSE
565.1	Anal and rectal polyp	0.000684218	0.0181168	0.969873	digestive	FALSE
198.4	Secondary malignant neoplasm of liver	0.00100187	0.026577	0.969929	neoplasms	FALSE
726.3	Bursitis	0.00293047	0.0938012	0.975077	musculoskeletal	FALSE
369.5	Conjunctivitis, infectious	-0.00282201	0.0925858	0.975684	sense organs	FALSE
270.32	Paraproteinemia	-0.0028574	0.0977583	0.976682	endocrine/metabolic	FALSE
681	Superficial cellulitis and abscess	0.00181073	0.0640409	0.977443	dermatologic	FALSE
733	Other disorders of bone and cartilage	0.00112894	0.0407267	0.977886	musculoskeletal	FALSE
575.9	Nonspecific abnormal findings on radiological and other examination of biliary tract	-0.00187526	0.0717079	0.979137	digestive	FALSE
429.2	Abnormal function study of cardiovascular system	0.00149498	0.0641582	0.98141	circulatory system	FALSE
740.1	Osteoarthritis; localized	-0.000269731	0.0134012	0.983942	musculoskeletal	FALSE
622	Polyp of female genital organs	-0.00133954	0.0716907	0.985092	genitourinary	FALSE
715	Other inflammatory spondylopathies	0.00110229	0.0681861	0.987102	musculoskeletal	FALSE
70.4	Chronic hepatitis	-0.000769885	0.0717253	0.991436	infectious diseases	FALSE
870.5	Open wound of lip and mouth	0.000717011	0.0798803	0.992838	injuries & poisonings	FALSE
578.2	Blood in stool	0.000265812	0.0313966	0.993245	digestive	FALSE
374	Other disorders of eyelids	-0.000197988	0.025034	0.99369	sense organs	FALSE
610.1	Cystic mastopathy	0.00027287	0.0384872	0.994343	genitourinary	FALSE
200.1	Polycythemia vera	0.000569035	0.0945677	0.995199	neoplasms	FALSE
41	Bacterial infection NOS	0.000111347	0.0187477	0.995261	infectious diseases	FALSE
656	Other perinatal conditions of fetus or newborn	-0.000259104	0.0494953	0.995823	pregnancy complications	FALSE
286.12	Congenital deficiency of other clotting factors (including factor VII)	-0.000343879	0.0757091	0.996376	hematopoietic	FALSE
261.4	Vitamin D deficiency	7.95128e-05	0.0439195	0.998555	endocrine/metabolic	FALSE
496.2	Chronic bronchitis	-0.00013942	0.0807377	0.998622	respiratory	FALSE

## Sheet: S4.PheCode PheWAS Males
Supplementary Table 4. PheWAS of phecodes in males utilising endometriosis PRS. PheWAS conducted with logistic regression. Bonferroni-corrected p-value threshold: 6.60e-5
phecode	phenotype	Estimate	SE	P	category	Pass_bonf
785	Abdominal pain	0.0386068	0.0089919	1.75869e-05	symptoms	TRUE
600	Hyperplasia of prostate	0.0400556	0.00991826	5.37787e-05	genitourinary	TRUE
578.8	Hemorrhage of rectum and anus	0.0550592	0.0139345	7.77366e-05	digestive	FALSE
197	Chemotherapy	0.0464546	0.0120387	0.000113963	neoplasms	FALSE
418.1	Precordial pain	0.0861673	0.0233467	0.000223573	circulatory system	FALSE
722.9	Other and unspecified disc disorder	0.0914084	0.025162	0.000280365	musculoskeletal	FALSE
760	Back pain	0.073425	0.0203169	0.000301514	symptoms	FALSE
599.3	Dysuria	0.150148	0.0417198	0.000319486	genitourinary	FALSE
455	Hemorrhoids	0.0354317	0.0101242	0.000465771	circulatory system	FALSE
535	Gastritis and duodenitis	0.0412011	0.0118084	0.000484592	digestive	FALSE
530.11	GERD	0.0435332	0.0125697	0.000533529	digestive	FALSE
202	Cancer of other lymphoid, histiocytic tissue	0.134364	0.0388321	0.000539931	neoplasms	FALSE
571.5	Other chronic nonalcoholic liver disease	0.110645	0.0321696	0.000582927	digestive	FALSE
716.9	Arthropathy NOS	0.033697	0.00980135	0.000586045	musculoskeletal	FALSE
418	Nonspecific chest pain	0.0310417	0.00907652	0.000626205	circulatory system	FALSE
279.7	Other immunological findings	0.243106	0.0712014	0.000639351	endocrine/metabolic	FALSE
726.1	Enthesopathy	0.0650335	0.0190605	0.000645012	musculoskeletal	FALSE
401.1	Essential hypertension	0.0203436	0.00599061	0.000683983	circulatory system	FALSE
565.1	Anal and rectal polyp	0.0503275	0.0153772	0.00106467	digestive	FALSE
726	Peripheral enthesopathies and allied syndromes	0.0593937	0.0184114	0.0012557	musculoskeletal	FALSE
470	Septal Deviations/Turbinate Hypertrophy	0.062098	0.0200314	0.00193496	respiratory	FALSE
564	Functional digestive disorders	0.177989	0.0579365	0.0021253	digestive	FALSE
250.2	Type 2 diabetes	0.0291138	0.00977603	0.00290057	endocrine/metabolic	FALSE
741.4	Joint effusions	0.274506	0.0946608	0.00373292	musculoskeletal	FALSE
378.5	Paralytic strabismus	0.254837	0.0880583	0.00380424	sense organs	FALSE
550.1	Inguinal hernia	0.0258464	0.00895318	0.00389131	digestive	FALSE
202.2	Non-Hodgkins lymphoma	0.100335	0.0348299	0.00396788	neoplasms	FALSE
562.1	Diverticulosis	0.0257599	0.00904465	0.0043983	digestive	FALSE
272.11	Hypercholesterolemia	0.0217976	0.00776025	0.00497142	endocrine/metabolic	FALSE
564.9	Personal history of diseases of digestive system	0.0315091	0.011301	0.00530064	digestive	FALSE
350.2	Abnormality of gait	0.0835317	0.0300324	0.00541279	neurological	FALSE
292.3	Memory loss	-0.134124	0.0493956	0.00662165	mental disorders	FALSE
599.2	Retention of urine	0.0364979	0.0136146	0.0073446	genitourinary	FALSE
603.1	Hydrocele	0.0752554	0.028103	0.0074097	genitourinary	FALSE
743.11	Osteoporosis NOS	0.10692	0.0403899	0.0081163	musculoskeletal	FALSE
532	Dysphagia	0.0495892	0.018799	0.00834315	digestive	FALSE
357	Inflammatory and toxic neuropathy	0.0843528	0.0325295	0.00951105	neurological	FALSE
70	Viral hepatitis	0.21913	0.0849521	0.00989585	infectious diseases	FALSE
722.6	Degeneration of intervertebral disc	0.0766302	0.0297353	0.00996394	musculoskeletal	FALSE
318	Tobacco use disorder	0.0257803	0.0100268	0.010136	mental disorders	FALSE
41	Bacterial infection NOS	0.0450229	0.0179964	0.012357	infectious diseases	FALSE
761	Cervicalgia	0.129138	0.0518002	0.0126669	symptoms	FALSE
290.16	Vascular dementia	0.171559	0.069089	0.0130224	mental disorders	FALSE
717	Polymyalgia Rheumatica	-0.114586	0.0464583	0.0136467	musculoskeletal	FALSE
427.2	Atrial fibrillation and flutter	0.0252345	0.0103974	0.0152243	circulatory system	FALSE
384.4	Perforation of tympanic membrane	-0.124736	0.051579	0.0155915	sense organs	FALSE
599.5	Frequency of urination and polyuria	0.0538104	0.0223455	0.0160355	genitourinary	FALSE
151	Cancer of stomach	0.115468	0.0480499	0.016257	neoplasms	FALSE
339	Other headache syndromes	0.0450966	0.0188408	0.0166857	neurological	FALSE
452	Other venous embolism and thrombosis	-0.131208	0.0556628	0.0184134	circulatory system	FALSE
742.9	Other derangement of joint	0.16621	0.071427	0.0199655	musculoskeletal	FALSE
941	Adverse reaction to serum or vaccine	0.228571	0.099098	0.0210816	injuries & poisonings	FALSE
302	Sexual and gender identity disorders	0.142027	0.0626014	0.0232839	mental disorders	FALSE
556	Ulceration of the lower GI tract	0.160268	0.0707422	0.0234811	digestive	FALSE
780	Hypothermia/Chills	0.19972	0.0885661	0.0241306	symptoms	FALSE
573.5	Jaundice (not of newborn)	0.0955374	0.0425951	0.0249021	digestive	FALSE
440.2	Atherosclerosis of the extremities	-0.119012	0.0535603	0.0262821	circulatory system	FALSE
681.7	Cellulitis and abscess of trunk	0.134098	0.0604768	0.0265993	dermatologic	FALSE
427.12	Paroxysmal ventricular tachycardia	0.0806655	0.0375254	0.031585	circulatory system	FALSE
459.9	Circulatory disease NEC	0.0229544	0.0107654	0.0329882	circulatory system	FALSE
480.11	Pneumococcal pneumonia	0.0353027	0.0166156	0.0336142	respiratory	FALSE
726.2	Synoviopathy	0.203155	0.0956507	0.0336766	musculoskeletal	FALSE
352.2	Facial nerve disorders [CN7]	0.103478	0.0487981	0.0339615	neurological	FALSE
594.3	Calculus of ureter	0.0518854	0.0245118	0.0342808	genitourinary	FALSE
574.1	Cholelithiasis	0.0420018	0.0199449	0.0352143	digestive	FALSE
429.2	Abnormal function study of cardiovascular system	0.121055	0.0576166	0.0356373	circulatory system	FALSE
603	Other disorders of testis	0.0710573	0.0341518	0.0374676	genitourinary	FALSE
272.1	Hyperlipidemia	0.0367921	0.0178147	0.0388981	endocrine/metabolic	FALSE
327.3	Sleep apnea	0.0364342	0.0176694	0.0392086	neurological	FALSE
440	Atherosclerosis	-0.185292	0.0901307	0.0398006	circulatory system	FALSE
870.3	Other open wound of head and face	-0.0525159	0.0256311	0.040471	injuries & poisonings	FALSE
280.1	Iron deficiency anemias, unspecified or not due to blood loss	0.0359631	0.0176154	0.0411936	hematopoietic	FALSE
561.1	Diarrhea	-0.149193	0.0737395	0.043048	digestive	FALSE
444	Arterial embolism and thrombosis	-0.130309	0.0645054	0.0433711	circulatory system	FALSE
530.9	Heartburn	0.0781993	0.0387256	0.0434541	digestive	FALSE
454	Varicose veins	-0.104271	0.0517572	0.043945	circulatory system	FALSE
564.8	Abnormal findings on exam of gastrointestinal tract/ abdominal area	0.074599	0.0370388	0.0440016	digestive	FALSE
565	Anal and rectal conditions	0.0321208	0.0159821	0.0444521	digestive	FALSE
695.7	Prurigo and Lichen	-0.126491	0.0630762	0.0449239	dermatologic	FALSE
789	Nausea and vomiting	0.0311442	0.015572	0.0454988	symptoms	FALSE
681	Superficial cellulitis and abscess	-0.12309	0.0622337	0.047943	dermatologic	FALSE
781	Symptoms involving nervous and musculoskeletal systems	0.0674405	0.0342822	0.0491579	symptoms	FALSE
558	Noninfectious gastroenteritis	0.0270626	0.0137747	0.0494532	digestive	FALSE
512.7	Shortness of breath	0.0366668	0.0188251	0.0514439	respiratory	FALSE
516.1	Hemoptysis	0.0569068	0.0293257	0.0523175	respiratory	FALSE
189.11	Malignant neoplasm of kidney, except pelvis	-0.0750815	0.0387245	0.052518	neoplasms	FALSE
289.8	Polycythemia, secondary	0.129592	0.0669191	0.0528015	hematopoietic	FALSE
285.2	Anemia of chronic disease	-0.158432	0.0818879	0.0530218	hematopoietic	FALSE
362	Other retinal disorders	0.0839108	0.0434138	0.0532591	sense organs	FALSE
573	Other disorders of liver	0.0684712	0.0355238	0.0539207	digestive	FALSE
916	Contusion	0.071669	0.0372402	0.0542908	injuries & poisonings	FALSE
695.3	Rosacea	0.147171	0.0768331	0.0554335	dermatologic	FALSE
564.1	Irritable Bowel Syndrome	0.0501305	0.0267253	0.0606874	digestive	FALSE
454.11	Varicose veins of lower extremity, symptomtic	-0.094411	0.0503391	0.0607237	circulatory system	FALSE
596	Other disorders of bladder	0.0281392	0.015123	0.062788	genitourinary	FALSE
727.5	Rupture of synovium	0.138226	0.0748803	0.0648987	musculoskeletal	FALSE
574.3	Cholecystitis without cholelithiasis	0.0580126	0.0315006	0.0655286	digestive	FALSE
368	Visual disturbances	0.0846337	0.0462228	0.0671015	sense organs	FALSE
276.13	Hyperpotassemia	-0.0668527	0.036531	0.0672459	endocrine/metabolic	FALSE
433.5	Cerebral aneurysm	0.169263	0.0930515	0.0689083	circulatory system	FALSE
709.7	Unspecified diffuse connective tissue disease	0.0660545	0.036355	0.0692283	dermatologic	FALSE
555.21	Ulcerative colitis (chronic)	0.104292	0.0575549	0.0699804	digestive	FALSE
521.1	Dental caries	0.045962	0.0255421	0.0719458	digestive	FALSE
567	Peritonitis and retroperitoneal infections	0.0805956	0.0448724	0.0724775	digestive	FALSE
277.4	Disorders of bilirubin excretion	0.108571	0.0606862	0.0736067	endocrine/metabolic	FALSE
367.9	Blindness and low vision	0.0912323	0.0512134	0.0748444	sense organs	FALSE
535.8	Other specified gastritis	0.0293289	0.0165539	0.0764401	digestive	FALSE
288.11	Neutropenia	0.0479374	0.0270822	0.0767152	hematopoietic	FALSE
444.1	Arterial embolism and thrombosis of lower extremity artery	-0.0874329	0.049543	0.077599	circulatory system	FALSE
561	Symptoms involving digestive system	0.0250354	0.0141908	0.0776975	digestive	FALSE
994.2	Sepsis	0.0414417	0.0235427	0.0783615	injuries & poisonings	FALSE
735.23	Hallux rigidus	-0.0906031	0.0517238	0.0798302	musculoskeletal	FALSE
681.2	Cellulitis and abscess of face/neck	-0.116134	0.0663107	0.0798836	dermatologic	FALSE
740.11	Osteoarthrosis, localized, primary	0.0289865	0.016616	0.0810734	musculoskeletal	FALSE
350.1	Abnormal involuntary movements	0.0788297	0.0452297	0.0813554	neurological	FALSE
560.1	Paralytic ileus	0.0887655	0.0509816	0.081661	digestive	FALSE
473	Diseases of the larynx and vocal cords	0.0644578	0.0371755	0.0829394	respiratory	FALSE
939	Atopic/contact dermatitis due to other or unspecified	0.0537501	0.0311019	0.0839532	dermatologic	FALSE
262	Mineral deficiency NEC	0.156867	0.0908286	0.0841565	endocrine/metabolic	FALSE
285.22	Anemia in neoplastic disease	-0.120716	0.0698982	0.0841638	hematopoietic	FALSE
289.5	Diseases of spleen	-0.103444	0.0600606	0.0850111	hematopoietic	FALSE
853	Complication of colostomy or enterostomy	0.105089	0.0611033	0.0854594	injuries & poisonings	FALSE
854	Complications of cardiac/vascular device, implant, and graft	0.0429651	0.0249939	0.0856104	injuries & poisonings	FALSE
593	Hematuria	0.0193361	0.0112608	0.0859569	genitourinary	FALSE
446.9	Arteritis NOS	0.154053	0.0897973	0.0862428	circulatory system	FALSE
269	Proteinuria	0.121208	0.0709028	0.087359	endocrine/metabolic	FALSE
345.11	Generalized convulsive epilepsy	0.112093	0.0659332	0.0891129	neurological	FALSE
694.2	Other dyschromia	0.0970443	0.057344	0.0905849	dermatologic	FALSE
250.23	Type 2 diabetes with ophthalmic manifestations	-0.0557346	0.0332152	0.0933498	endocrine/metabolic	FALSE
202.24	Large cell lymphoma	0.0904996	0.0539377	0.0933756	neoplasms	FALSE
244.1	Secondary hypothyroidism	0.112265	0.0674962	0.0962564	endocrine/metabolic	FALSE
433	Cerebrovascular disease	0.0560823	0.0339117	0.0981733	circulatory system	FALSE
573.7	Abnormal results of function study of liver	0.0382808	0.0232341	0.0994324	digestive	FALSE
426.32	Left bundle branch block	0.0485303	0.0295042	0.0999989	circulatory system	FALSE
41.1	Staphylococcus infections	0.0386629	0.023547	0.100602	infectious diseases	FALSE
575.1	Cholangitis	0.0865681	0.0530263	0.102563	digestive	FALSE
738	Other acquired musculoskeletal deformity	0.128687	0.0793749	0.104962	musculoskeletal	FALSE
244.4	Hypothyroidism NOS	0.0317056	0.019587	0.10551	endocrine/metabolic	FALSE
149.4	Cancer of larynx	0.109008	0.0675942	0.106814	neoplasms	FALSE
519.8	Other diseases of respiratory system, NEC	0.0233973	0.0146665	0.110646	respiratory	FALSE
426.24	Atrioventricular block, complete	0.0751146	0.0471363	0.111035	circulatory system	FALSE
172.2	Other non-epithelial cancer of skin	0.0209334	0.013187	0.112416	neoplasms	FALSE
334.2	Anterior horn cell disease	-0.129021	0.0815811	0.113763	neurological	FALSE
595	Hydronephrosis	0.0440108	0.0279455	0.115284	genitourinary	FALSE
550.2	Diaphragmatic hernia	0.0151858	0.00964333	0.115315	digestive	FALSE
586.2	Cyst of kidney, acquired	0.0528357	0.0337487	0.117451	genitourinary	FALSE
500.2	Pneumoconiosis	0.102628	0.065804	0.118854	respiratory	FALSE
426.9	Cardiac pacemaker/device in situ	0.113623	0.0728896	0.119035	circulatory system	FALSE
225.1	Benign neoplasm of brain, cranial nerves, meninges	0.0962722	0.0624808	0.123359	neoplasms	FALSE
561.2	Flatulence	0.0601963	0.0392549	0.125159	digestive	FALSE
458.1	Orthostatic hypotension	0.0495758	0.0324278	0.126313	circulatory system	FALSE
751.22	Other specified congenital anomalies of kidney	0.116096	0.0761327	0.127279	congenital anomalies	FALSE
427.11	Paroxysmal supraventricular tachycardia	0.0446801	0.0294795	0.129612	circulatory system	FALSE
292	Neurological disorders	-0.0854456	0.0564176	0.129894	mental disorders	FALSE
571.51	Cirrhosis of liver without mention of alcohol	0.0700555	0.0463962	0.131059	digestive	FALSE
300.9	Posttraumatic stress disorder	0.145231	0.0964434	0.132102	mental disorders	FALSE
721	Spondylosis and allied disorders	0.0770338	0.0512232	0.132611	musculoskeletal	FALSE
701.2	Scar conditions and fibrosis of skin	0.0554101	0.0370151	0.134404	dermatologic	FALSE
496	Chronic airway obstruction	0.0227872	0.0152363	0.134761	respiratory	FALSE
790	Nonspecific findings on examination of blood	-0.144344	0.0966442	0.135289	symptoms	FALSE
349	Other and unspecified disorders of the nervous system	-0.109333	0.0733786	0.136227	neurological	FALSE
386.9	Dizziness and giddiness (Light-headedness and vertigo)	0.0318014	0.0213521	0.136386	sense organs	FALSE
585.31	Renal dialysis	-0.0828466	0.0559904	0.138965	genitourinary	FALSE
250.7	Diabetic retinopathy	-0.0488759	0.0330505	0.139187	endocrine/metabolic	FALSE
333	Extrapyramidal disease and abnormal movement disorders	0.118804	0.0804343	0.139668	neurological	FALSE
798.1	Chronic fatigue syndrome	-0.121656	0.0824719	0.140182	symptoms	FALSE
563	Constipation	0.022169	0.0150409	0.140505	digestive	FALSE
578.9	Hemorrhage of gastrointestinal tract	0.0269572	0.0184547	0.144093	digestive	FALSE
443.1	Raynaud's syndrome	-0.0779353	0.0533677	0.144195	circulatory system	FALSE
353	Nerve root and plexus disorders	0.0725023	0.0501566	0.148312	neurological	FALSE
695.9	Unspecified erythematous condition	0.0939766	0.0651005	0.148862	dermatologic	FALSE
537	Other disorders of stomach and duodenum	0.0353496	0.0244963	0.149005	digestive	FALSE
242	Thyrotoxicosis with or without goiter	0.0774583	0.0537062	0.14923	endocrine/metabolic	FALSE
427.6	Premature beats	0.0705508	0.0492482	0.151985	circulatory system	FALSE
381.11	Suppurative and unspecified otitis media	0.0770369	0.0538133	0.15227	sense organs	FALSE
149.1	Cancer of oropharynx	-0.104738	0.0732556	0.152787	neoplasms	FALSE
530.14	Reflux esophagitis	0.0202783	0.0141865	0.152888	digestive	FALSE
70.3	Viral hepatitis C	-0.0977878	0.0685035	0.15344	infectious diseases	FALSE
870.1	Open wound or laceration of eye or eyelid	-0.0790835	0.0554101	0.153511	injuries & poisonings	FALSE
571.8	Liver abscess and sequelae of chronic liver disease	0.0698104	0.0490263	0.154465	digestive	FALSE
420.3	Endocarditis	0.0780164	0.0547952	0.15451	circulatory system	FALSE
990	Effects radiation NOS	0.0331788	0.0233365	0.155097	injuries & poisonings	FALSE
575.8	Other disorders of biliary tract	0.0725971	0.0510758	0.155213	digestive	FALSE
214	Lipoma	0.0421027	0.0297493	0.156995	neoplasms	FALSE
577.3	Cyst and pseudocyst of pancreas	-0.100473	0.0714382	0.159594	digestive	FALSE
202.21	Nodular lymphoma	0.104645	0.0746568	0.16101	neoplasms	FALSE
608	Other disorders of male genital organs	0.0280807	0.0201204	0.162824	genitourinary	FALSE
938.2	Chronic dermatitis due to solar radiation	0.120248	0.0863257	0.163632	dermatologic	FALSE
208	Benign neoplasm of colon	0.0133669	0.00961864	0.164624	neoplasms	FALSE
348.9	Other conditions of brain, NOS	-0.0864077	0.0622941	0.165413	neurological	FALSE
507	Pleurisy; pleural effusion	0.0219711	0.0158447	0.165547	respiratory	FALSE
735.21	Hammer toe (acquired)	0.0827823	0.0601113	0.168465	musculoskeletal	FALSE
592.12	Chronic cystitis	-0.0777588	0.0569319	0.171995	genitourinary	FALSE
427.7	Tachycardia NOS	0.040276	0.0295095	0.1723	circulatory system	FALSE
560.4	Other intestinal obstruction	0.0354178	0.0259661	0.172567	digestive	FALSE
836	Traumatic arthropathy	0.120519	0.0887249	0.174354	injuries & poisonings	FALSE
428.1	Congestive heart failure (CHF) NOS	0.0339037	0.0251304	0.177302	circulatory system	FALSE
701.5	Abnormal granulation tissue	0.0990683	0.0735599	0.178054	dermatologic	FALSE
512.9	Other dyspnea	0.0626013	0.0468654	0.181625	respiratory	FALSE
528.5	Diseases of lips	0.0806416	0.060378	0.181676	digestive	FALSE
275.53	Disorders of phosphorus metabolism	0.104009	0.0780666	0.182758	endocrine/metabolic	FALSE
835	Internal derangement of knee	0.0306864	0.0230416	0.182932	injuries & poisonings	FALSE
949	Allergies, other	0.110454	0.0830788	0.183679	injuries & poisonings	FALSE
250.1	Type 1 diabetes	-0.03562	0.0268498	0.184628	endocrine/metabolic	FALSE
707	Chronic ulcer of skin	-0.0447661	0.0338125	0.185519	dermatologic	FALSE
250.11	Type 1 diabetes with ketoacidosis	-0.119173	0.0901664	0.186269	endocrine/metabolic	FALSE
300.12	Agorophobia, social phobia, and panic disorder	0.074334	0.0562824	0.18659	mental disorders	FALSE
736	Other acquired deformities of limbs	0.113821	0.0863314	0.187362	musculoskeletal	FALSE
1011	Complications of surgical and medical procedures	0.0337368	0.0256618	0.188621	NULL	FALSE
427.9	Palpitations	0.0360093	0.0274132	0.188989	circulatory system	FALSE
187.2	Malignant neoplasm of testis	-0.0850278	0.0651827	0.192079	neoplasms	FALSE
446.4	Wegener's granulomatosis	0.130113	0.0998582	0.192581	circulatory system	FALSE
465.2	Acute pharyngitis	0.0677886	0.0521675	0.193793	respiratory	FALSE
575.6	Cholesterolosis of gallbladder	0.1241	0.0958103	0.195228	digestive	FALSE
374.1	Ectropion or entropion	0.0509843	0.039393	0.195579	sense organs	FALSE
512.8	Cough	-0.0349803	0.0271861	0.198201	respiratory	FALSE
555.2	Ulcerative colitis	0.0335713	0.0261566	0.199326	digestive	FALSE
1000	Burns	0.0719723	0.0563507	0.201524	NULL	FALSE
720	Spinal stenosis	0.0685727	0.0537893	0.202366	musculoskeletal	FALSE
389.1	Sensorineural hearing loss	-0.0791704	0.0622771	0.203636	sense organs	FALSE
416	Cardiomegaly	0.0284638	0.0224927	0.205703	circulatory system	FALSE
1009	Injury, NOS	-0.0200747	0.0159061	0.206923	NULL	FALSE
496.1	Emphysema	0.0377031	0.0299499	0.208076	respiratory	FALSE
300.1	Anxiety disorder	0.0258793	0.0205678	0.208304	mental disorders	FALSE
540	Appendiceal conditions	0.125718	0.0999836	0.208613	digestive	FALSE
394	Rheumatic disease of the heart valves	0.0479737	0.0383178	0.210572	circulatory system	FALSE
359.2	Myopathy	-0.114605	0.0915526	0.210643	neurological	FALSE
201	Hodgkin's disease	0.106867	0.0854432	0.21103	neoplasms	FALSE
590	Pyelonephritis	-0.0625195	0.0500457	0.211574	genitourinary	FALSE
535.6	Duodenitis	0.0192669	0.0155866	0.216415	digestive	FALSE
728.71	Contracture of palmar fascia [Dupuytren's disease]	0.028059	0.0228698	0.219858	musculoskeletal	FALSE
696.41	Psoriasis vulgaris	0.0395926	0.0322829	0.220039	dermatologic	FALSE
389.4	Tinnitus	-0.0727564	0.0594056	0.220674	sense organs	FALSE
320	Meningitis	0.0938787	0.0767666	0.221364	neurological	FALSE
276.11	Hyperosmolality and/or hypernatremia	0.085134	0.0696326	0.221474	endocrine/metabolic	FALSE
426.23	Second degree AV block	0.0650791	0.0533351	0.222392	circulatory system	FALSE
368.2	Diplopia and disorders of binocular vision	0.0614682	0.0504068	0.222676	sense organs	FALSE
426.31	Right bundle branch block	0.0344355	0.0282765	0.223295	circulatory system	FALSE
528.7	Sialolithiasis	-0.103448	0.0851227	0.22426	digestive	FALSE
303.3	Psychogenic disorder	-0.106883	0.0879619	0.224328	mental disorders	FALSE
433.3	Cerebral ischemia	0.0475318	0.0391186	0.224339	circulatory system	FALSE
830	Dislocation	-0.0368606	0.0303675	0.224818	injuries & poisonings	FALSE
381.9	Otorrhea	0.115705	0.0956875	0.226589	sense organs	FALSE
425.1	Primary/intrinsic cardiomyopathies	0.0448561	0.0373107	0.229274	circulatory system	FALSE
870.4	Open wound of nose and sinus	-0.0996978	0.0830373	0.229892	injuries & poisonings	FALSE
80	Postoperative infection	0.0268954	0.0224058	0.229993	infectious diseases	FALSE
427.42	Cardiac arrest	-0.0432217	0.0361253	0.231525	circulatory system	FALSE
870.2	Open wound of ear	0.110547	0.093248	0.235813	injuries & poisonings	FALSE
411.8	Other chronic ischemic heart disease, unspecified	0.0123662	0.0104546	0.236872	circulatory system	FALSE
198.5	Secondary malignancy of brain/spine	0.0593561	0.0501986	0.237037	neoplasms	FALSE
1002	Symptoms concerning nutrition, metabolism, and development	0.0229187	0.0194941	0.239726	NULL	FALSE
317.1	Alcoholism	0.0162042	0.0138148	0.240811	mental disorders	FALSE
277.5	Other disorders of lipoid metabolism	0.110789	0.0947682	0.242384	endocrine/metabolic	FALSE
287.3	Thrombocytopenia	0.042316	0.0362018	0.242447	hematopoietic	FALSE
573.3	Hepatomegaly	0.0960163	0.0822438	0.243025	digestive	FALSE
506	Empyema and pneumothorax	-0.0431891	0.0370083	0.243205	respiratory	FALSE
159.3	Malignant neoplasm of gallbladder and extrahepatic bile ducts	0.112267	0.0962702	0.243548	neoplasms	FALSE
260	Protein-calorie malnutrition	0.111422	0.0957443	0.244527	endocrine/metabolic	FALSE
215	Other benign neoplasm of connective and other soft tissue	0.0564741	0.0485539	0.24478	neoplasms	FALSE
442.1	Aortic aneurysm	0.051611	0.0444473	0.245571	circulatory system	FALSE
585.1	Acute renal failure	0.0187072	0.0161303	0.246148	genitourinary	FALSE
550.5	Ventral hernia	0.0294514	0.0254353	0.246906	digestive	FALSE
540.11	Acute appendicitis	0.0367241	0.0317439	0.247319	digestive	FALSE
411.3	Angina pectoris	0.0122208	0.0105658	0.24742	circulatory system	FALSE
165.1	Cancer of bronchus; lung	0.0330974	0.0286469	0.247944	neoplasms	FALSE
599.4	Urinary incontinence	0.0326795	0.0283023	0.248231	genitourinary	FALSE
292.2	Mild cognitive impairment	0.101177	0.0876643	0.248444	mental disorders	FALSE
450	Noninfectious disorders of lymphatic channels	0.0655627	0.0569053	0.249265	circulatory system	FALSE
348.2	Cerebral edema and compression of brain	0.108512	0.0943551	0.250127	neurological	FALSE
472	Chronic pharyngitis and nasopharyngitis	0.0560016	0.0487455	0.250615	respiratory	FALSE
8	Intestinal infection	-0.0800061	0.0698856	0.252286	infectious diseases	FALSE
401.22	Hypertensive chronic kidney disease	-0.0415469	0.0363098	0.252527	circulatory system	FALSE
228	Hemangioma and lymphangioma, any site	0.0436341	0.0386151	0.258487	neoplasms	FALSE
380.1	Otitis externa	-0.0750525	0.0664375	0.258615	sense organs	FALSE
773	Pain in limb	-0.0525002	0.0472713	0.266734	symptoms	FALSE
451.2	Phlebitis and thrombophlebitis of lower extremities	0.0251632	0.0226682	0.266971	circulatory system	FALSE
368.9	Subjective visual disturbances	0.0672789	0.0608814	0.269124	sense organs	FALSE
415	Pulmonary heart disease	0.0241652	0.0219582	0.271111	circulatory system	FALSE
217.1	Nevus, non-neoplastic	-0.066403	0.0605959	0.273151	neoplasms	FALSE
715	Other inflammatory spondylopathies	0.0989685	0.0904593	0.273926	musculoskeletal	FALSE
250.41	Impaired fasting glucose	-0.0854429	0.0787062	0.277659	endocrine/metabolic	FALSE
598.9	Other nonspecific findings on examination of urine	0.0862632	0.0797099	0.279157	genitourinary	FALSE
729	Other disorders of soft tissues	0.0563803	0.052406	0.282	musculoskeletal	FALSE
348	Other conditions of brain	-0.107653	0.100221	0.282751	neurological	FALSE
560.2	Impaction of intestine	0.10102	0.0940492	0.282769	digestive	FALSE
745	Pain in joint	0.0412865	0.0385239	0.283851	musculoskeletal	FALSE
342	Hemiplegia	0.0350491	0.0327583	0.28465	neurological	FALSE
198.2	Secondary malignancy of respiratory organs	0.0306735	0.0286928	0.285056	neoplasms	FALSE
569	Other disorders of intestine	0.0261068	0.0244747	0.286113	digestive	FALSE
574.11	Cholelithiasis with acute cholecystitis	0.0446893	0.0419904	0.287204	digestive	FALSE
733	Other disorders of bone and cartilage	0.0851626	0.0802646	0.288679	musculoskeletal	FALSE
172.3	Carcinoma in situ of skin	-0.0560086	0.0531277	0.291779	neoplasms	FALSE
681.5	Cellulitis and abscess of leg, except foot	-0.0181361	0.0172095	0.291955	dermatologic	FALSE
577.2	Chronic pancreatitis	-0.0585604	0.0556155	0.292363	digestive	FALSE
317	Alcohol-related disorders	0.0170735	0.0162157	0.292387	mental disorders	FALSE
213	Benign neoplasm of bone and articular cartilage	-0.101188	0.0961106	0.292418	neoplasms	FALSE
586.4	Stricture/obstruction of ureter	0.045009	0.0427516	0.292431	genitourinary	FALSE
260.6	Anorexia	0.0529929	0.0503534	0.292607	endocrine/metabolic	FALSE
272.9	Unspecified disorder of lipoid metabolism	0.0794521	0.0759618	0.295585	endocrine/metabolic	FALSE
378.2	Nystagmus and other irregular eye movements	-0.0896465	0.0858662	0.296474	sense organs	FALSE
365.2	Primary angle-closure glaucoma	-0.0649176	0.0622893	0.297321	sense organs	FALSE
1006	Crushing injury	0.0861594	0.08282	0.298191	NULL	FALSE
290.2	Delirium due to conditions classified elsewhere	0.0400994	0.0385876	0.298722	mental disorders	FALSE
687.4	Disturbance of skin sensation	0.0294651	0.028482	0.300894	dermatologic	FALSE
577	Diseases of pancreas	0.0561553	0.0545435	0.303221	digestive	FALSE
597	Other disorders of urethra and urinary tract	0.0616766	0.0600768	0.304595	genitourinary	FALSE
414	Other forms of chronic heart disease	0.0262197	0.025582	0.305399	circulatory system	FALSE
41.2	Streptococcus infection	-0.0337491	0.0330274	0.306851	infectious diseases	FALSE
261.2	Vitamin B-complex deficiencies	-0.0501274	0.049223	0.308501	endocrine/metabolic	FALSE
281.13	Folate-deficiency anemia	0.0949475	0.0936331	0.310565	hematopoietic	FALSE
530	Diseases of esophagus	0.056333	0.0560608	0.314967	digestive	FALSE
323	Encephalitis	-0.0878426	0.0875305	0.315588	neurological	FALSE
741.3	Difficulty in walking	-0.0997989	0.0996784	0.316726	musculoskeletal	FALSE
479	Other upper respiratory disease	0.0226039	0.0226076	0.317389	respiratory	FALSE
604	Disorders of penis	0.0371345	0.0373312	0.319867	genitourinary	FALSE
575.2	Obstruction of bile duct	0.0454742	0.0458414	0.321202	digestive	FALSE
433.8	Late effects of cerebrovascular disease	0.0350756	0.0353748	0.32142	circulatory system	FALSE
601.8	Other inflammatory disorders of male genital organs	-0.0604493	0.0613396	0.324386	genitourinary	FALSE
191	Manlignant and unknown neoplasms of brain and nervous system	-0.0955704	0.0972997	0.325988	neoplasms	FALSE
285	Other anemias	0.0141547	0.0144285	0.326583	hematopoietic	FALSE
411.4	Coronary atherosclerosis	-0.00875225	0.00893166	0.327129	circulatory system	FALSE
580.32	Nephritis and nephropathy with pathological lesion	0.0808876	0.0827592	0.328379	genitourinary	FALSE
574.2	Calculus of bile duct	0.0324708	0.0332496	0.328778	digestive	FALSE
529	Diseases and other conditions of the tongue	0.0482898	0.0494983	0.32927	digestive	FALSE
79	Viral infection	0.032108	0.0329256	0.329478	infectious diseases	FALSE
335	Multiple sclerosis	-0.0519523	0.0536108	0.332513	neurological	FALSE
427.5	Arrhythmia (cardiac) NOS	0.0423824	0.0438345	0.333608	circulatory system	FALSE
979	Adverse drug events and drug allergies	0.0766939	0.0795598	0.335057	injuries & poisonings	FALSE
578.1	Hematemesis	0.0294536	0.0307184	0.337647	digestive	FALSE
288	Diseases of white blood cells	0.0541029	0.0567935	0.340781	hematopoietic	FALSE
965.1	Opiates and related narcotics causing adverse effects in therapeutic use	0.0530587	0.0557749	0.341452	injuries & poisonings	FALSE
362.4	Retinal vascular changes and abnomalities	0.0417401	0.0441023	0.343924	sense organs	FALSE
555.1	Regional enteritis	-0.0352711	0.0373844	0.34544	digestive	FALSE
474.2	Chronic tonsillitis and adenoiditis	0.0485825	0.0515396	0.345872	respiratory	FALSE
348.7	Coma	-0.0666473	0.0710554	0.348264	neurological	FALSE
300	Anxiety disorders	-0.0745108	0.0795704	0.34906	mental disorders	FALSE
157	Pancreatic cancer	0.0487443	0.0521092	0.349569	neoplasms	FALSE
1013	Asphyxia and hypoxemia	-0.07884	0.0843247	0.34981	NULL	FALSE
198.6	Secondary malignancy of bone	-0.0257427	0.0276439	0.351737	neoplasms	FALSE
365.11	Primary open angle glaucoma	0.0362639	0.0389769	0.352166	sense organs	FALSE
530.2	Esophageal bleeding (varices/hemorrhage)	0.0298313	0.0321195	0.353014	digestive	FALSE
530.12	Ulcer of esophagus	0.0172516	0.0185872	0.353334	digestive	FALSE
394.2	Mitral valve disease	0.0247108	0.0266288	0.353422	circulatory system	FALSE
596.1	Bladder neck obstruction	0.0223282	0.0243825	0.3598	genitourinary	FALSE
415.2	Chronic pulmonary heart disease	0.085565	0.0935944	0.360606	circulatory system	FALSE
426.3	Bundle branch block	0.0602956	0.0663438	0.363437	circulatory system	FALSE
870.5	Open wound of lip and mouth	0.059967	0.0660757	0.364116	injuries & poisonings	FALSE
198.1	Secondary malignancy of lymph nodes	0.0200177	0.022172	0.366613	neoplasms	FALSE
366	Cataract	-0.0106294	0.0118017	0.367767	sense organs	FALSE
568.1	Peritoneal adhesions (postoperative) (postinfection)	0.0256367	0.0285223	0.368744	digestive	FALSE
396	Abnormal heart sounds	-0.0475333	0.052974	0.369562	circulatory system	FALSE
389	Hearing loss	0.0203433	0.0226747	0.369624	sense organs	FALSE
350.3	Lack of coordination	0.064041	0.0714439	0.370049	neurological	FALSE
599.1	Urinary obstruction	-0.0814222	0.0909916	0.370877	genitourinary	FALSE
851	Complications of transplants and reattached limbs	0.0166842	0.0186456	0.370891	injuries & poisonings	FALSE
807	Fracture of ribs	0.0654077	0.0731003	0.370912	injuries & poisonings	FALSE
750.13	Congenital anomalies of mouth/tongue	-0.0793953	0.0888715	0.371658	congenital anomalies	FALSE
960.2	Allergy/adverse effect of penicillin	0.0119648	0.0133955	0.371756	injuries & poisonings	FALSE
580.2	Nephrotic syndrome without mention of glomerulonephritis	-0.0498425	0.0558465	0.37213	genitourinary	FALSE
519.9	Symptoms involving respiratory system and other chest symptoms	0.0784759	0.0880282	0.372668	respiratory	FALSE
587	Kidney replaced by transpant	-0.0606067	0.068554	0.376657	genitourinary	FALSE
523	Gingival and periodontal diseases	-0.0621033	0.0710587	0.382133	digestive	FALSE
366.2	Senile cataract	-0.0136777	0.0156676	0.382668	sense organs	FALSE
386.3	Labyrinthitis	-0.0484581	0.0556093	0.383534	sense organs	FALSE
174.11	Malignant neoplasm of female breast	0.0754109	0.0866806	0.384308	neoplasms	FALSE
495	Asthma	0.00892182	0.010258	0.384441	respiratory	FALSE
972	Poisoning by agents primarily affecting the cardiovascular system	-0.0759844	0.0873761	0.384505	injuries & poisonings	FALSE
535.2	Atrophic gastritis	-0.0696213	0.0805008	0.38712	digestive	FALSE
440.9	Atherosclerosis of aorta	-0.0823572	0.0960275	0.39109	circulatory system	FALSE
275.3	Disorders of magnesium metabolism	0.0504621	0.0591917	0.393925	endocrine/metabolic	FALSE
270.32	Paraproteinemia	-0.0716684	0.0841129	0.394186	endocrine/metabolic	FALSE
527.2	Sialoadenitis	0.0727583	0.0855209	0.394899	digestive	FALSE
428.2	Heart failure NOS	0.0151106	0.0178348	0.396853	circulatory system	FALSE
510	Other diseases of lung	0.0369623	0.0436576	0.397196	respiratory	FALSE
967	Adverse effects of sedatives or other central nervous system depressants and anesthetics	-0.0698248	0.0826036	0.397943	injuries & poisonings	FALSE
788	Syncope and collapse	-0.0122365	0.0145037	0.398847	symptoms	FALSE
508	Pulmonary collapse; interstitial and compensatory emphysema	-0.0230164	0.0273397	0.399863	respiratory	FALSE
496.3	Bronchiectasis	0.0276184	0.0328794	0.400912	respiratory	FALSE
276.14	Hypopotassemia	0.0303136	0.0360903	0.400942	endocrine/metabolic	FALSE
596.5	Functional disorders of bladder	-0.0338398	0.0403028	0.401111	genitourinary	FALSE
519.2	Respiratory complications	0.0740165	0.0884151	0.402509	respiratory	FALSE
456	Chronic venous insufficiency [CVI]	-0.0711559	0.0852729	0.404028	circulatory system	FALSE
599.9	Other abnormality of urination	0.0248139	0.0298824	0.406322	genitourinary	FALSE
345	Epilepsy, recurrent seizures, convulsions	0.0208431	0.0251145	0.406583	neurological	FALSE
597.1	Urethral stricture (not specified as infectious)	-0.0192143	0.0231834	0.407221	genitourinary	FALSE
385.3	Cholesteatoma	-0.052188	0.0631157	0.408315	sense organs	FALSE
402	Elevated blood pressure reading without diagnosis of hypertension	0.0295126	0.0356928	0.408322	circulatory system	FALSE
747.11	Cardiac shunt/ heart septal defect	0.0509768	0.0623411	0.413525	congenital anomalies	FALSE
1019	Other ill-defined and unknown causes of morbidity and mortality	0.0107029	0.0130908	0.413591	NULL	FALSE
1007	Injury to blood vessels	-0.0641255	0.0788034	0.415794	NULL	FALSE
276.5	Hypovolemia	0.0193355	0.0238896	0.418302	endocrine/metabolic	FALSE
150	Cancer of esophagus	0.0336844	0.0416636	0.418811	neoplasms	FALSE
524.3	Anomalies of tooth position/malocclusion	0.0723504	0.0899581	0.421242	digestive	FALSE
801	Fracture of ankle and foot	-0.0745452	0.0927325	0.42147	injuries & poisonings	FALSE
594	Urinary calculus	0.0432921	0.0539438	0.42224	genitourinary	FALSE
451	Phlebitis and thrombophlebitis	0.062851	0.0783548	0.422476	circulatory system	FALSE
477	Epistaxis or throat hemorrhage	0.021745	0.0271493	0.423165	respiratory	FALSE
420.21	Acute pericarditis	-0.0671405	0.0841718	0.425068	circulatory system	FALSE
764	Sciatica	0.0348429	0.0437602	0.425902	symptoms	FALSE
586	Other disorders of the kidney and ureters	0.0305185	0.0385739	0.428844	genitourinary	FALSE
293	Symptoms involving head and neck	0.0218013	0.0276007	0.429597	mental disorders	FALSE
317.11	Alcoholic liver damage	0.0309613	0.0393427	0.431303	mental disorders	FALSE
198.3	Secondary malignant neoplasm of digestive systems	0.0309258	0.039439	0.432956	neoplasms	FALSE
411.2	Myocardial infarction	-0.00869358	0.0111174	0.434228	circulatory system	FALSE
361	Retinal detachments and defects	-0.023145	0.0298768	0.438527	sense organs	FALSE
340	Migraine	0.0289586	0.037689	0.442275	neurological	FALSE
441	Vascular insufficiency of intestine	0.0655498	0.0856743	0.444209	circulatory system	FALSE
70.2	Viral hepatitis B	0.0740197	0.0969825	0.445328	infectious diseases	FALSE
531.1	Hemorrhage from gastrointestinal ulcer	-0.0365935	0.0482054	0.447783	digestive	FALSE
352.1	Trigeminal nerve disorders [CN5]	0.0628302	0.0828389	0.448174	neurological	FALSE
1015	Effects of other external causes	0.0211118	0.0280212	0.451196	NULL	FALSE
38	Septicemia	-0.066368	0.0881636	0.451581	infectious diseases	FALSE
193	Thyroid cancer	0.0710371	0.0947487	0.45341	neoplasms	FALSE
185	Cancer of prostate	0.00966887	0.013054	0.458885	neoplasms	FALSE
526.1	Cysts of the jaws	0.0560515	0.0760205	0.460927	digestive	FALSE
430.2	Intracerebral hemorrhage	0.0340943	0.0463832	0.462306	circulatory system	FALSE
556.1	Ulceration of intestine	-0.039901	0.0543432	0.462803	digestive	FALSE
430.3	Subdural hemorrhage	0.0502155	0.0686597	0.464554	circulatory system	FALSE
195.1	Malignant neoplasm, other	0.00819144	0.0112341	0.465904	neoplasms	FALSE
281.11	Pernicious anemia	0.0468859	0.0645953	0.467936	hematopoietic	FALSE
204.21	Myeloid leukemia, acute	0.0549087	0.0756557	0.46798	neoplasms	FALSE
296.22	Major depressive disorder	0.0646287	0.089128	0.468377	mental disorders	FALSE
289.4	Lymphadenitis	0.0195847	0.0270397	0.468885	hematopoietic	FALSE
480.5	Bronchopneumonia and lung abscess	0.0463901	0.0641791	0.469789	respiratory	FALSE
379.5	Disorders of iris and ciliary body	0.0548921	0.0759963	0.47011	sense organs	FALSE
474	Acute and chronic tonsillitis	0.0465671	0.0645482	0.470644	respiratory	FALSE
78	Viral warts & HPV	-0.038191	0.053044	0.471533	infectious diseases	FALSE
528.6	Leukoplakia of oral mucosa	0.0587145	0.08168	0.472242	digestive	FALSE
291.8	Alteration of consciousness	0.0444082	0.0620007	0.473835	mental disorders	FALSE
751.21	Cystic kidney disease	0.0478127	0.0668593	0.474532	congenital anomalies	FALSE
458.9	Hypotension NOS	0.0157026	0.0219704	0.474785	circulatory system	FALSE
372	Disorders of conjunctiva	0.0394222	0.0553985	0.476705	sense organs	FALSE
145.2	Cancer of tongue	0.0502928	0.0707457	0.477149	neoplasms	FALSE
803.3	Fracture of clavicle or scapula	0.0693106	0.0976394	0.477789	injuries & poisonings	FALSE
199	Neoplasm of uncertain behavior	0.0301018	0.0425771	0.47957	neoplasms	FALSE
379.3	Aphakia and other disorders of lens	0.0608582	0.0863633	0.481012	sense organs	FALSE
522.5	Periapical abscess	-0.0326402	0.0463529	0.481328	digestive	FALSE
292.6	Hallucinations	-0.049385	0.0704805	0.483496	mental disorders	FALSE
433.21	Cerebral artery occlusion, with cerebral infarction	-0.0205123	0.0293212	0.484194	circulatory system	FALSE
425.12	Other hypertrophic cardiomyopathy	0.0652465	0.0939719	0.487482	circulatory system	FALSE
874	Complication of amputation stump	-0.0636398	0.0919001	0.488631	injuries & poisonings	FALSE
327	Sleep disorders	0.0270457	0.0392485	0.490768	neurological	FALSE
751.12	Congenital anomalies of male genital organs	-0.0504131	0.0741093	0.496344	congenital anomalies	FALSE
727	Other disorders of synovium, tendon, and bursa	0.0336944	0.0496474	0.497345	musculoskeletal	FALSE
481	Influenza	-0.0482953	0.0711921	0.497531	respiratory	FALSE
344	Other paralytic syndromes	0.0338768	0.0501242	0.499132	neurological	FALSE
689	Disorder of skin and subcutaneous tissue NOS	-0.0132409	0.0196388	0.50017	dermatologic	FALSE
337	Disorders of the autonomic nervous system	0.066371	0.0985865	0.500803	neurological	FALSE
255.21	Glucocorticoid deficiency	-0.0547707	0.0813898	0.500983	endocrine/metabolic	FALSE
442.8	Aneurysm of other specified artery	-0.06406	0.0954321	0.502053	circulatory system	FALSE
478	Throat pain	-0.0578094	0.0862237	0.502566	respiratory	FALSE
962.3	Hormones and synthetic substitutes causing adverse effects in therapeutic use	0.0579784	0.0867222	0.503781	injuries & poisonings	FALSE
601.11	Acute prostatitis	0.0417349	0.0624858	0.504191	genitourinary	FALSE
530.1	Esophagitis, GERD and related diseases	0.00998655	0.0150075	0.50577	digestive	FALSE
686.3	Pilonidal cyst	0.038316	0.0579262	0.508315	dermatologic	FALSE
379.2	Disorders of vitreous body	0.0242753	0.036957	0.511276	sense organs	FALSE
501	Pneumonitis due to inhalation of food or vomitus	-0.0289458	0.0442869	0.513371	respiratory	FALSE
599	Other symptoms/disorders or the urinary system	0.0105647	0.0161666	0.51344	genitourinary	FALSE
136	Other infectious and parasitic diseases	0.0572095	0.089094	0.520792	infectious diseases	FALSE
497	Bronchitis	-0.0386336	0.060235	0.521275	respiratory	FALSE
698	Pruritus and related conditions	0.0364451	0.0569306	0.522063	dermatologic	FALSE
568	Other disorders of peritoneum	-0.0631444	0.0986723	0.522211	digestive	FALSE
523.32	Chronic periodontitis	-0.0328029	0.0515475	0.524539	digestive	FALSE
1005	Other symptoms	0.0270766	0.0425957	0.524995	NULL	FALSE
594.1	Calculus of kidney	0.0141358	0.0222849	0.52587	genitourinary	FALSE
204.12	Lymphoid leukemia, chronic	0.0338592	0.0537628	0.528834	neoplasms	FALSE
585.2	Renal failure NOS	-0.0212788	0.0338035	0.529031	genitourinary	FALSE
301	Personality disorders	0.055599	0.0886502	0.530546	mental disorders	FALSE
496.2	Chronic bronchitis	0.0503041	0.0803408	0.531227	respiratory	FALSE
602	Other disorders of prostate	0.0177689	0.0284568	0.532355	genitourinary	FALSE
529.1	Glossitis	0.0519443	0.0833366	0.533083	digestive	FALSE
535.1	Acute gastritis	0.0263427	0.0422831	0.53328	digestive	FALSE
433.2	Occlusion of cerebral arteries	0.0149938	0.0240988	0.533823	circulatory system	FALSE
324	Other CNS infection and poliomyelitis	0.0509668	0.0824873	0.536658	neurological	FALSE
793.2	Nonspecific abnormal findings on radiological and other examination of other intrathoracic organs (echocardiogram, etc)	0.0338164	0.0548987	0.537909	symptoms	FALSE
531.4	Peptic ulcer, site unspecified	0.0427464	0.0695976	0.539088	digestive	FALSE
750.21	Congenital anomalies of intestine	-0.0582861	0.0956195	0.542151	congenital anomalies	FALSE
512.1	Wheezing	0.0531336	0.087433	0.543382	respiratory	FALSE
965.3	Salicylates causing adverse effects in therapeutic use	0.044931	0.074422	0.546021	injuries & poisonings	FALSE
380	Disorders of external ear	0.0345103	0.0573038	0.547019	sense organs	FALSE
375.2	Epiphora	-0.0351323	0.0584344	0.547689	sense organs	FALSE
362.29	Macular degeneration (senile) of retina NOS	-0.0186163	0.030964	0.54769	sense organs	FALSE
1004	Other signs and symptoms involving emotional state	-0.0373253	0.0627495	0.551957	NULL	FALSE
153.2	Colon cancer	-0.014583	0.0245195	0.552008	neoplasms	FALSE
371.3	Inflammation of eyelids	0.0182622	0.030798	0.553203	sense organs	FALSE
290	Delirium dementia and amnestic and other cognitive disorders	0.037314	0.0631878	0.554838	mental disorders	FALSE
278.1	Obesity	0.00792939	0.0134402	0.555208	endocrine/metabolic	FALSE
369.5	Conjunctivitis, infectious	-0.0534892	0.0910251	0.55678	sense organs	FALSE
722.1	Displacement of intervertebral disc	0.0464072	0.0796045	0.559912	musculoskeletal	FALSE
189.2	Cancer of bladder	0.0244345	0.0426318	0.566542	neoplasms	FALSE
557.1	Celiac disease	0.0233221	0.0407685	0.567279	digestive	FALSE
741	Symptoms and disorders of the joints	-0.0393571	0.0691805	0.56942	musculoskeletal	FALSE
609.2	Abnormal spermatozoa	-0.0487634	0.085812	0.569859	genitourinary	FALSE
1100	Family history	-0.019851	0.0349805	0.570382	NULL	FALSE
345.12	Partial epilepsy	-0.0483853	0.0856109	0.571954	neurological	FALSE
569.2	Gastrointestinal complications	-0.034134	0.0603957	0.571956	digestive	FALSE
528	Diseases of the oral soft tissues, excluding lesions specific for gingiva and tongue	0.0190525	0.0338619	0.57367	digestive	FALSE
969	Poisoning by psychotropic agents	-0.0212005	0.0377172	0.574055	injuries & poisonings	FALSE
415.21	Primary pulmonary hypertension	0.039066	0.0696215	0.574715	circulatory system	FALSE
840	Sprains and strains	-0.0542946	0.0969962	0.575643	injuries & poisonings	FALSE
702.1	Actinic keratosis	-0.0156628	0.0282425	0.57918	dermatologic	FALSE
871	Open wounds of extremities	0.010983	0.019854	0.580133	injuries & poisonings	FALSE
426.4	Anomalous atrioventricular excitation	0.0528686	0.0959855	0.581772	circulatory system	FALSE
252.1	Hyperparathyroidism	-0.0373227	0.0680133	0.583174	endocrine/metabolic	FALSE
275.1	Disorders of iron metabolism	0.0257315	0.0469098	0.583327	hematopoietic	FALSE
964.1	Anticoagulants causing adverse effects	0.0417349	0.0773966	0.589726	injuries & poisonings	FALSE
250.24	Type 2 diabetes with neurological manifestations	0.0273379	0.050769	0.590248	endocrine/metabolic	FALSE
433.1	Occlusion and stenosis of precerebral arteries	-0.0199646	0.037266	0.592143	circulatory system	FALSE
575.9	Nonspecific abnormal findings on radiological and other examination of biliary tract	0.0414699	0.0774526	0.592357	digestive	FALSE
351	Other peripheral nerve disorders	0.00896294	0.0167646	0.592903	neurological	FALSE
702.2	Seborrheic keratosis	0.0140581	0.0263872	0.594199	dermatologic	FALSE
800.3	Fracture of tibia and fibula	-0.0381582	0.0717905	0.595057	injuries & poisonings	FALSE
210	Benign neoplasm of lip, oral cavity, and pharynx	-0.0265482	0.0500979	0.596163	neoplasms	FALSE
540.1	Appendicitis	-0.0357546	0.0679171	0.598579	digestive	FALSE
530.5	Disorders of esophageal motility	-0.0310767	0.0596621	0.602452	digestive	FALSE
420.2	Pericarditis	-0.0194271	0.0377142	0.606474	circulatory system	FALSE
577.1	Acute pancreatitis	0.0212045	0.0411789	0.606598	digestive	FALSE
601.4	Balanoposthitis	-0.0305712	0.0596645	0.608381	genitourinary	FALSE
191.11	Cancer of brain	0.0294069	0.0575298	0.609239	neoplasms	FALSE
411.1	Unstable angina (intermediate coronary syndrome)	0.0093864	0.0184081	0.610117	circulatory system	FALSE
681.1	Cellulitis and abscess of fingers/toes	-0.0281802	0.0553146	0.610435	dermatologic	FALSE
697	Sarcoidosis	0.030489	0.0598897	0.610693	dermatologic	FALSE
159.2	Malignant neoplasm of small intestine, including duodenum	0.0477636	0.0944474	0.613056	neoplasms	FALSE
394.3	Aortic valve disease	0.0171427	0.0341833	0.616024	circulatory system	FALSE
578.2	Blood in stool	0.0128395	0.025754	0.6181	digestive	FALSE
170.2	Cancer of connective tissue	-0.0374444	0.0759023	0.621784	neoplasms	FALSE
735.3	Hallux valgus (Bunion)	-0.0197705	0.0404564	0.625064	musculoskeletal	FALSE
297.2	Suicide or self-inflicted injury	0.0206085	0.0424586	0.627407	mental disorders	FALSE
726.3	Bursitis	-0.0237609	0.0500777	0.635158	musculoskeletal	FALSE
965	Poisoning by analgesics, antipyretics, and antirheumatics	0.0105381	0.0225055	0.639607	injuries & poisonings	FALSE
38.1	Gram negative septicemia	0.0204895	0.0439031	0.640715	infectious diseases	FALSE
803.2	Fracture of radius and ulna	-0.0315828	0.0678785	0.641728	injuries & poisonings	FALSE
374	Other disorders of eyelids	0.0136588	0.0294344	0.642619	sense organs	FALSE
292.4	Altered mental status	0.0119768	0.0258202	0.642753	mental disorders	FALSE
8.6	Viral Enteritis	0.0236591	0.0511182	0.643486	infectious diseases	FALSE
443.9	Peripheral vascular disease, unspecified	-0.0107047	0.0232686	0.645479	circulatory system	FALSE
476	Allergic rhinitis	0.0188125	0.0409804	0.646189	respiratory	FALSE
550.4	Umbilical hernia	0.00887096	0.0194762	0.648766	digestive	FALSE
705.8	Hyperhidrosis	-0.0245019	0.0539688	0.649828	dermatologic	FALSE
557	Intestinal malabsorption (non-celiac)	0.0441272	0.0973408	0.650314	digestive	FALSE
907	Injuries to the nervous system	0.0167259	0.036918	0.65051	injuries & poisonings	FALSE
915	Superficial injury without mention of infection	-0.00927878	0.0205553	0.651697	injuries & poisonings	FALSE
378.1	Strabismus (not specified as paralytic)	0.0235443	0.0524987	0.653811	sense organs	FALSE
509.8	Dependence on respirator [Ventilator] or supplemental oxygen	0.0268395	0.0601656	0.65553	respiratory	FALSE
214.1	Lipoma of skin and subcutaneous tissue	-0.0098932	0.0222283	0.656268	neoplasms	FALSE
289	Other diseases of blood and blood-forming organs	0.0277861	0.0626616	0.657454	hematopoietic	FALSE
496.21	Obstructive chronic bronchitis	-0.0109002	0.0246772	0.658699	respiratory	FALSE
287.31	Primary thrombocytopenia	-0.0309261	0.0701275	0.659215	hematopoietic	FALSE
454.1	Varicose veins of lower extremity	-0.00792477	0.0180795	0.661147	circulatory system	FALSE
316	Substance addiction and disorders	-0.0275121	0.0627809	0.661224	mental disorders	FALSE
687.1	Rash and other nonspecific skin eruption	0.0149107	0.0340882	0.66181	dermatologic	FALSE
572	Ascites (non malignant)	0.0153577	0.0352612	0.663169	digestive	FALSE
601.12	Chronic prostatitis	-0.014624	0.0335807	0.663209	genitourinary	FALSE
772	Symptoms of the muscles	-0.0424507	0.0982151	0.66558	symptoms	FALSE
253.2	Pituitary hypofunction	0.0331909	0.0769804	0.666352	endocrine/metabolic	FALSE
715.2	Ankylosing spondylitis	0.0252139	0.0596063	0.672289	musculoskeletal	FALSE
591	Urinary tract infection	0.00581314	0.0139287	0.676423	genitourinary	FALSE
345.1	Epilepsy	0.0327125	0.0786021	0.677279	neurological	FALSE
819	Skull and face fracture and other intercranial injury	0.017568	0.042498	0.679325	injuries & poisonings	FALSE
241.2	Nontoxic multinodular goiter	0.0395235	0.0961757	0.681109	endocrine/metabolic	FALSE
364.5	Corneal dystrophy	0.0403575	0.0989919	0.683505	sense organs	FALSE
465	Acute upper respiratory infections of multiple or unspecified sites	0.0177861	0.0436685	0.683789	respiratory	FALSE
274.1	Gout	0.00936005	0.0230388	0.684542	endocrine/metabolic	FALSE
374.3	Ptosis of eyelid	-0.0158701	0.0390961	0.684797	sense organs	FALSE
153.3	Malignant neoplasm of rectum, rectosigmoid junction, and anus	-0.0114824	0.0284478	0.686483	neoplasms	FALSE
727.4	Ganglion and cyst of synovium, tendon, and bursa	0.0136366	0.033942	0.687859	musculoskeletal	FALSE
70.9	Hepatitis NOS	0.0255169	0.0637371	0.688901	infectious diseases	FALSE
426.91	Cardiac pacemaker in situ	0.00960944	0.0240356	0.689303	circulatory system	FALSE
227.3	Benign neoplasm of pituitary gland and craniopharyngeal duct (pouch)	0.03085	0.0773952	0.690185	neoplasms	FALSE
872	Traumatic amputation	-0.0217268	0.054923	0.69241	injuries & poisonings	FALSE
766	Neuralgia, neuritis, and radiculitis NOS	0.0340168	0.0866749	0.694715	symptoms	FALSE
195	Cancer, suspected or other	-0.0205336	0.0526554	0.696565	neoplasms	FALSE
331.9	Cerebral degeneration, unspecified	-0.0215882	0.05629	0.701336	neurological	FALSE
604.1	Redundant prepuce and phimosis/BXO	-0.00763856	0.0199277	0.701488	genitourinary	FALSE
525	Other diseases of the teeth and supporting structures	-0.0111766	0.0294843	0.704637	digestive	FALSE
687	Symptoms affecting skin	-0.0333344	0.0881596	0.705346	dermatologic	FALSE
71.1	HIV infection, symptomatic	-0.034935	0.093924	0.70993	infectious diseases	FALSE
172.11	Melanomas of skin	-0.0107743	0.0290362	0.71059	neoplasms	FALSE
216	Benign neoplasm of skin	-0.00740136	0.0199584	0.710757	neoplasms	FALSE
365	Glaucoma	-0.00841078	0.0227206	0.711246	sense organs	FALSE
81	Infection/inflammation of internal prosthetic device; implant; and graft	-0.0159159	0.0431909	0.7125	infectious diseases	FALSE
1008	Crushing or internal injury to organs	-0.0250976	0.0691762	0.716749	NULL	FALSE
386.2	Peripheral or central vertigo	-0.0259579	0.0716912	0.717293	sense organs	FALSE
474.1	Acute tonsillitis	-0.0246152	0.0680199	0.71744	respiratory	FALSE
300.13	Phobia	0.0252689	0.0702327	0.719005	mental disorders	FALSE
277	Other disorders of metabolism	0.0173815	0.0483928	0.719463	endocrine/metabolic	FALSE
571.81	Portal hypertension	-0.0174671	0.0487144	0.719923	digestive	FALSE
200.1	Polycythemia vera	0.0219175	0.0612203	0.720336	neoplasms	FALSE
790.6	Other abnormal blood chemistry	0.0050762	0.0142051	0.72083	symptoms	FALSE
240	Simple and unspecified goiter	0.0347497	0.0975069	0.721555	endocrine/metabolic	FALSE
530.3	Stricture and stenosis of esophagus	0.0102842	0.0290698	0.723506	digestive	FALSE
686.1	Carbuncle and furuncle	0.00993517	0.0283369	0.725882	dermatologic	FALSE
947	Urticaria	0.0228711	0.0652624	0.726002	dermatologic	FALSE
200	Myeloproliferative disease	-0.0181035	0.052037	0.727918	neoplasms	FALSE
361.1	Retinal detachment with retinal defect	-0.0118295	0.0342253	0.729616	sense organs	FALSE
315	Develomental delays and disorders	0.0249423	0.0722598	0.729963	mental disorders	FALSE
559	Ileostomy status	-0.0138705	0.0402451	0.730357	digestive	FALSE
394.7	Disease of tricuspid valve	0.0128833	0.0374411	0.730775	circulatory system	FALSE
714.1	Rheumatoid arthritis	0.012149	0.0355833	0.732785	musculoskeletal	FALSE
306	Other mental disorder	0.00267919	0.00791274	0.734917	mental disorders	FALSE
443.7	Peripheral angiopathy in diseases classified elsewhere	-0.0183587	0.0546529	0.736935	circulatory system	FALSE
771	Musculoskeletal symptoms referable to limbs	-0.0177012	0.0530599	0.738675	symptoms	FALSE
290.1	Dementias	0.0138139	0.0414928	0.739192	mental disorders	FALSE
276.6	Fluid overload	0.0168901	0.0510208	0.740611	endocrine/metabolic	FALSE
189.21	Malignant neoplasm of bladder	0.00826673	0.0255112	0.745905	neoplasms	FALSE
857	Mechanical complication of unspecified genitourinary device, implant, and graft	0.0134372	0.0415774	0.746555	injuries & poisonings	FALSE
261.4	Vitamin D deficiency	-0.020763	0.0643735	0.747044	endocrine/metabolic	FALSE
332	Parkinson's disease	0.0112357	0.0348488	0.747139	neurological	FALSE
737.3	Kyphoscoliosis and scoliosis	-0.0297688	0.0925795	0.747795	musculoskeletal	FALSE
389.2	Conductive hearing loss	-0.0241522	0.0757042	0.749701	sense organs	FALSE
579.2	Splenomegaly	-0.0179076	0.056335	0.750579	digestive	FALSE
804	Fracture of hand or wrist	-0.018199	0.0579619	0.753535	injuries & poisonings	FALSE
295.1	Schizophrenia	0.0166983	0.053498	0.754942	mental disorders	FALSE
958	Certain early complications of trauma or procedure	-0.0202456	0.064952	0.755268	injuries & poisonings	FALSE
293.1	Swelling, mass, or lump in head and neck [Space-occupying lesion, intracranial NOS]	0.0152328	0.0490005	0.7559	mental disorders	FALSE
331.1	Hydrocephalus	0.0198277	0.0642277	0.757543	neurological	FALSE
473.3	Paralysis/spasm of vocal cords or larynx	-0.0258996	0.0843213	0.758726	respiratory	FALSE
379	Other disorders of eye	-0.0285441	0.0929319	0.758729	sense organs	FALSE
155.1	Malignant neoplasm of liver, primary	-0.0275315	0.0899228	0.759477	neoplasms	FALSE
212	Benign neoplasm of respiratory and intrathoracic organs	0.0215733	0.0705488	0.759762	neoplasms	FALSE
427.41	Ventricular fibrillation and flutter	0.0179817	0.0595593	0.762718	circulatory system	FALSE
703.1	Ingrowing nail	-0.0151713	0.0504699	0.763719	dermatologic	FALSE
380.4	Impacted cerumen	0.0239103	0.0796309	0.763976	sense organs	FALSE
724.9	Other unspecified back disorders	0.0193203	0.065902	0.769395	musculoskeletal	FALSE
966	Poisoning by anticonvulsants and anti-Parkinsonism drugs	-0.0210038	0.0720688	0.770714	injuries & poisonings	FALSE
747.12	Valvular heart disease/ heart chambers	-0.0225595	0.078985	0.775172	congenital anomalies	FALSE
395.6	Heart valve replaced	-0.00887106	0.0310771	0.775297	circulatory system	FALSE
714	Rheumatoid arthritis and other inflammatory polyarthropathies	0.0236175	0.0827555	0.775346	musculoskeletal	FALSE
276.41	Acidosis	-0.0103309	0.0363162	0.77605	endocrine/metabolic	FALSE
858	Complication of internal orthopedic device	-0.00724115	0.0256927	0.778068	injuries & poisonings	FALSE
859	Complication due to other implant and internal device	0.00779497	0.0277079	0.77846	injuries & poisonings	FALSE
749	Congenital anomalies of face and neck	0.0278785	0.0995337	0.779408	congenital anomalies	FALSE
721.1	Spondylosis without myelopathy	0.0142699	0.0517142	0.782596	musculoskeletal	FALSE
367.1	Myopia	0.0108044	0.0393836	0.783825	sense organs	FALSE
735.2	Acquired toe deformities	0.0143754	0.0526101	0.784665	musculoskeletal	FALSE
550	Abdominal hernia	-0.0144171	0.0537598	0.788564	digestive	FALSE
475	Chronic sinusitis	0.00795639	0.0299309	0.790374	respiratory	FALSE
594.2	Calculus of lower urinary tract	0.0105127	0.039792	0.791632	genitourinary	FALSE
1010	Other tests	0.00819454	0.0318214	0.79678	NULL	FALSE
53	Herpes zoster	0.0208271	0.0811856	0.797537	infectious diseases	FALSE
480	Pneumonia	0.00517628	0.0202621	0.798363	respiratory	FALSE
441.1	Acute vascular insufficiency of intestine	0.0213475	0.0839531	0.79928	circulatory system	FALSE
250.6	Polyneuropathy in diabetes	-0.0144514	0.0568748	0.799424	endocrine/metabolic	FALSE
961.1	Poisoning/allergy of sulfonamides	0.0227039	0.0916851	0.804421	injuries & poisonings	FALSE
158	Neoplasm of unspecified nature of digestive system	-0.0100165	0.0413542	0.808616	neoplasms	FALSE
740.12	Osteoarthrosis, localized, secondary	0.0221699	0.0920044	0.809582	musculoskeletal	FALSE
189	Cancer of urinary organs (incl. kidney and bladder)	0.00522692	0.0222228	0.814049	neoplasms	FALSE
736.2	Acquired deformities of finger	-0.0232017	0.0991824	0.81504	musculoskeletal	FALSE
573.9	Abnormal serum enzyme levels	0.0196393	0.085443	0.818206	digestive	FALSE
727.1	Synovitis and tenosynovitis	-0.0150264	0.0666392	0.821599	musculoskeletal	FALSE
250.42	Other abnormal glucose	0.0152768	0.0681132	0.822535	endocrine/metabolic	FALSE
574.12	Cholelithiasis with other cholecystitis	-0.0058244	0.0263234	0.824887	digestive	FALSE
159	Malignant neoplasm of other and ill-defined sites within the digestive organs and peritoneum	0.00411331	0.0186213	0.825176	neoplasms	FALSE
304	Adjustment reaction	0.0202525	0.0930812	0.827757	mental disorders	FALSE
155	Cancer of liver and intrahepatic bile duct	0.0172294	0.0798501	0.829166	neoplasms	FALSE
579.8	Nonspecific abnormal findings in stool contents	-0.00732702	0.0347812	0.833152	digestive	FALSE
703	Diseases of nail, NOS	0.0171958	0.0817584	0.833415	dermatologic	FALSE
345.3	Convulsions	0.0059365	0.0286109	0.835626	neurological	FALSE
1001	Foreign body injury	-0.00900756	0.0436533	0.836523	NULL	FALSE
514	Abnormal findings examination of lungs	-0.00541975	0.0267979	0.839725	respiratory	FALSE
447	Other disorders of arteries and arterioles	-0.010765	0.0536462	0.840959	circulatory system	FALSE
531.3	Duodenal ulcer	0.00491743	0.024631	0.841759	digestive	FALSE
850	Hemorrhage or hematoma complicating a procedure	0.0041091	0.0209265	0.84433	injuries & poisonings	FALSE
503	Pulmonary congestion and hypostasis	-0.0117582	0.0600722	0.844817	respiratory	FALSE
473.4	Voice disturbance	0.00934126	0.0483932	0.846937	respiratory	FALSE
331	Other cerebral degenerations	-0.0144495	0.0759403	0.849094	neurological	FALSE
204.4	Multiple myeloma	0.00988396	0.0524118	0.85042	neoplasms	FALSE
296.1	Bipolar	0.00882866	0.0477805	0.853405	mental disorders	FALSE
38.2	Gram positive septicemia	0.0103671	0.0564221	0.854215	infectious diseases	FALSE
800	Fracture of lower limb	0.0156868	0.0854557	0.854353	injuries & poisonings	FALSE
575.7	Other disorders of gallbladder	0.00859712	0.0470667	0.855066	digestive	FALSE
601.1	Prostatitis	0.00741132	0.0406905	0.855474	genitourinary	FALSE
222	Benign neoplasm of male genital organs	0.0152083	0.0836668	0.855761	neoplasms	FALSE
284	Aplastic anemia	0.0107503	0.0596245	0.856917	hematopoietic	FALSE
531.2	Gastric ulcer	-0.00405349	0.0227689	0.858702	digestive	FALSE
382	Otalgia	0.0172887	0.0972948	0.858964	sense organs	FALSE
433.31	Transient cerebral ischemia	0.00492148	0.0289534	0.865026	circulatory system	FALSE
368.1	Amblyopia	0.0102606	0.0605907	0.865527	sense organs	FALSE
594.8	Renal colic	0.00498413	0.0295795	0.866191	genitourinary	FALSE
384	Other disorders of tympanic membrane	-0.0131806	0.0785012	0.866659	sense organs	FALSE
686	Other local infections of skin and subcutaneous tissue	-0.00605054	0.0360724	0.866793	dermatologic	FALSE
187.8	Neoplasm of uncertain behavior of male genital organs	0.016611	0.0990427	0.866807	neoplasms	FALSE
522	Diseases of pulp and periapical tissues	0.0111283	0.0666068	0.867311	digestive	FALSE
426	Cardiac conduction disorders	0.015653	0.0945925	0.868568	circulatory system	FALSE
442.3	Aneurysm of artery of lower extremity	0.0145397	0.0884114	0.869373	circulatory system	FALSE
211	Benign neoplasm of other parts of digestive system	-0.00350046	0.0213431	0.869724	neoplasms	FALSE
290.11	Alzheimer's disease	0.00889066	0.0554235	0.872556	mental disorders	FALSE
375	Disorders of lacrimal system	0.00704808	0.0442172	0.873356	sense organs	FALSE
41.4	E. coli	0.00456996	0.0286829	0.873412	infectious diseases	FALSE
433.12	Cerebral atherosclerosis	-0.0127163	0.0804219	0.874362	circulatory system	FALSE
520.2	Disturbances in tooth eruption	0.00565256	0.0359458	0.875046	digestive	FALSE
430.1	Subarachnoid hemorrhage	-0.00902743	0.0590261	0.878446	circulatory system	FALSE
740.2	Osteoarthrosis, generalized	0.0124172	0.0836371	0.881976	musculoskeletal	FALSE
250.22	Type 2 diabetes with renal manifestations	-0.0114606	0.077694	0.88273	endocrine/metabolic	FALSE
411.9	Other acute and subacute forms of ischemic heart disease	-0.00472337	0.0322302	0.883486	circulatory system	FALSE
458.2	Iatrogenic hypotension	-0.0119063	0.0828607	0.885745	circulatory system	FALSE
204	Leukemia	0.00852926	0.0624556	0.891375	neoplasms	FALSE
386.1	Meniere's disease	0.00927299	0.0682789	0.891971	sense organs	FALSE
280.2	Iron deficiency anemia secondary to blood loss (chronic)	-0.0114772	0.0851268	0.89275	hematopoietic	FALSE
112	Candidiasis	-0.00411521	0.030961	0.89426	infectious diseases	FALSE
223	Benign neoplasm of kidney and other urinary organs	-0.0118987	0.0902354	0.895093	neoplasms	FALSE
229	Benign neoplasm of unspecified sites	-0.00512962	0.0395084	0.896696	neoplasms	FALSE
198.4	Secondary malignant neoplasm of liver	-0.00333966	0.0260832	0.898118	neoplasms	FALSE
580.14	Chronic glomerulonephritis, NOS	0.00671984	0.0533483	0.899762	genitourinary	FALSE
8.52	Intestinal infection due to C. difficile	0.00692727	0.0549983	0.899768	infectious diseases	FALSE
480.1	Bacterial pneumonia	0.00485293	0.040075	0.903615	respiratory	FALSE
504	Other alveolar and parietoalveolar pneumonopathy	0.00942829	0.0781341	0.903954	respiratory	FALSE
276.12	Hyposmolality and/or hyponatremia	-0.00359865	0.0300927	0.904811	endocrine/metabolic	FALSE
426.21	First degree AV block	-0.00370515	0.0334792	0.911878	circulatory system	FALSE
333.1	Essential tremor	0.00907127	0.0848086	0.914819	neurological	FALSE
701	Other hypertrophic and atrophic conditions of skin	0.00398522	0.0379604	0.916389	dermatologic	FALSE
251.1	Hypoglycemia	-0.00400454	0.0408064	0.921825	endocrine/metabolic	FALSE
586.11	Small kidney	-0.0091529	0.0941224	0.922532	genitourinary	FALSE
8.5	Bacterial enteritis	-0.00323213	0.0346504	0.925683	infectious diseases	FALSE
791	Gangrene	0.00449561	0.0491076	0.927059	symptoms	FALSE
286.7	Other and unspecified coagulation defects	-0.00668228	0.0734189	0.92748	hematopoietic	FALSE
740.1	Osteoarthritis; localized	0.00143778	0.0162165	0.929351	musculoskeletal	FALSE
446.5	Giant cell arteritis	-0.00770432	0.0888591	0.930908	circulatory system	FALSE
605	Erectile dysfunction [ED]	0.00551121	0.0638585	0.931225	genitourinary	FALSE
368.4	Visual field defects	-0.00600611	0.0702308	0.931848	sense organs	FALSE
798	Malaise and fatigue	-0.00232423	0.0276621	0.933039	symptoms	FALSE
338.2	Chronic pain	0.00680741	0.0812865	0.933259	neurological	FALSE
706.2	Sebaceous cyst	-0.00138627	0.0168732	0.934521	dermatologic	FALSE
198	Secondary malignant neoplasm	0.00344689	0.0426468	0.935582	neoplasms	FALSE
747.13	Congenital anomalies of great vessels	0.00225458	0.0282825	0.936463	congenital anomalies	FALSE
334	Degenerative disease of the spinal cord	-0.00277359	0.0348325	0.936534	neurological	FALSE
371.1	Uveitis, noninfectious or NOS	0.00554744	0.0720574	0.938634	sense organs	FALSE
528.11	Stomatitis and mucositis (ulcerative)	-0.00567023	0.0753135	0.939985	digestive	FALSE
696.42	Psoriatic arthropathy	0.00397919	0.0532566	0.94044	dermatologic	FALSE
961	Poisoning by other anti-infectives	-0.0069715	0.094913	0.941447	injuries & poisonings	FALSE
447.1	Stricture of artery	-0.00292415	0.041138	0.943333	circulatory system	FALSE
165	Cancer within the respiratory system	-0.00265032	0.0374761	0.94362	neoplasms	FALSE
782.3	Edema	-0.00216641	0.0312651	0.944757	symptoms	FALSE
960	Poisoning by antibiotics	0.00245076	0.0353836	0.944781	injuries & poisonings	FALSE
471	Nasal polyps	-0.00151797	0.0227677	0.946843	respiratory	FALSE
686.4	Pyogenic granuloma	0.00519249	0.0781804	0.947046	dermatologic	FALSE
427.3	Other specified cardiac dysrhythmias	-0.00124402	0.0220801	0.95507	circulatory system	FALSE
805	Fracture of vertebral column without mention of spinal cord injury	0.00431166	0.0794001	0.956694	injuries & poisonings	FALSE
257.1	Testicular hypofunction	0.00445968	0.0828515	0.957073	endocrine/metabolic	FALSE
530.7	Gastroesophageal laceration-hemorrhage syndrome	-0.00370578	0.0778152	0.962017	digestive	FALSE
513.8	Disorders of diaphragm	0.0039187	0.0839103	0.962751	respiratory	FALSE
427.8	Sinoatrial node dysfunction (Bradycardia)	-0.00263865	0.0587138	0.964154	circulatory system	FALSE
509.1	Respiratory failure	-0.001279	0.0286248	0.964361	respiratory	FALSE
381.1	Otitis media	0.00188365	0.0459158	0.967277	sense organs	FALSE
579	Other symptoms involving abdomen and pelvis	0.00225678	0.0579245	0.968922	digestive	FALSE
803.1	Fracture of humerus	-0.00348662	0.0984849	0.971759	injuries & poisonings	FALSE
502	Postinflammatory pulmonary fibrosis	0.00122314	0.0404576	0.975882	respiratory	FALSE
411.41	Aneurysm and dissection of heart	-0.00143992	0.0480843	0.97611	circulatory system	FALSE
442.11	Abdominal aortic aneurysm	0.000881676	0.0339306	0.97927	circulatory system	FALSE
592.1	Cystitis	-0.000811738	0.0362476	0.982133	genitourinary	FALSE
275.5	Disorders of calcium/phosphorus metabolism	0.000830689	0.0405674	0.983663	endocrine/metabolic	FALSE
458	Hypotension	0.000656029	0.042821	0.987777	circulatory system	FALSE
585.3	Chronic renal failure [CKD]	-0.000328631	0.0237701	0.988969	genitourinary	FALSE
707.1	Decubitus ulcer	-0.000636041	0.0786033	0.993544	dermatologic	FALSE
550.3	Femoral hernia	-0.00057856	0.0793415	0.994182	digestive	FALSE
292.1	Aphasia/speech disturbance	0.00023497	0.0344062	0.994551	mental disorders	FALSE
612.2	Hypertrophy of breast (Gynecomastia)	0.000402455	0.0809342	0.996032	genitourinary	FALSE
783	Fever of unknown origin	5.07046e-05	0.0227003	0.998218	symptoms	FALSE

## Sheet: S5.Female-Factor PheWAS Females
Supplementary Table 5. PheWAS of female-specific factors in females utilising endometriosis PRS. Bonferroni-corrected p-value threshold: 0.0083. Age at menarche and age at first live birth results are from linear regression, whilst all other are from ordinal logistic regression. P-values for ordinal logistic regression were calculated by comparing the t-value to a standard normal distribution.
Biomarker	Estimate	SE	P
Age at menarche	-0.0170151	0.00225665	4.72294e-14
Age at first live birth	-0.0210498	0.00283233	1.07682e-13
Age at menopause	-0.0159028	0.00528877	0.00263928
Length of menstrual cycle	-0.062304	0.0112855	3.37606e-08
Number of live births	-0.00999267	0.00422783	0.0181008
Birth weight	0.00738008	0.00470157	0.116484

## Sheet: S6.Female-Factor PheWAS Sensiti
Supplementary Table 6. PheWAS of female-specific factors in females without endometriosis utilising endometriosis PRS. Bonferroni-corrected p-value threshold: 0.0083. Age at menarche and age at first live birth results are from linear regression, whilst all other are from ordinal logistic regression. P-values for ordinal logistic regression were calculated by comparing the t-value to a standard n…
Biomarker	Estimate	SE	P
Age at menarche	-0.0164972	0.0022905	5.9364e-13
Age at first live birth	-0.0215969	0.00286183	4.50122e-14
Age at menopause	-0.0106001	0.00532459	0.0465053
Length of menstrual cycle	-0.0593757	0.0114748	2.28597e-07
Number of live births	-0.000501122	0.00429155	0.907043
Birth weight	0.00767846	0.00475642	0.106454

## Sheet: S7.Biomarker PheWAS Females
Supplementary Table 7. PRS-PheWAS of blood/urine biomarkers in females utilising endometriosis PRS. PheWAS conducted with linear regression. Bonferroni-corrected p-value threshold: 0.00147
Biomarker	Estimate	SE	P
Triglycerides	0.0139727	0.00201945	4.56146e-12
Calcium	0.00132107	0.000237189	2.55579e-08
Alanine aminotransferase	0.139576	0.0291057	1.62404e-06
Urate	0.71168	0.15251	3.06666e-06
HDL cholesterol	-0.00422702	0.000936441	6.36837e-06
Oestradiol	9.80212	2.31758	2.34769e-05
Gamma glutamyltransferase	0.334485	0.0794015	2.52588e-05
Albumin	0.0264722	0.00640169	3.54831e-05
Apolipoprotein B	0.002237	0.00054718	4.34858e-05
Testosterone	-0.00601919	0.00164863	0.00026129
LDL direct	0.00648621	0.00194877	0.00087375
Apolipoprotein A	-0.0021916	0.00065887	0.000880293
Total protein	0.032314	0.00999736	0.00122845
Urea	0.00905364	0.00299316	0.00248849
Cholesterol	0.00579257	0.00246771	0.0189087
Phosphate	-0.000771537	0.000370567	0.0373398
Alkaline phosphatase	-0.128314	0.0628689	0.0412552
Creatinine	-0.0649482	0.0322558	0.0440598
IGF-1	-0.0247963	0.0130259	0.0569628
Total bilirubin	-0.015389	0.00877217	0.0793808
Sodium in urine	0.141718	0.0927826	0.126658
Glycated haemoglobin (HbA1c)	0.0172715	0.0130771	0.186587
SHBG	-0.100799	0.0772389	0.191883
Glucose	0.00326972	0.00256316	0.202077
Creatinine (enzymatic) in urine	12.3462	11.3485	0.276634
Lipoprotein A	-0.131121	0.130443	0.314801
C-reactive protein	0.00972389	0.00998939	0.330345
Direct bilirubin	-0.00154336	0.0018877	0.413596
Potassium in urine	0.0581713	0.0781321	0.45656
Vitamin D	0.0359389	0.0506546	0.478021
Rheumatoid factor	0.105229	0.155512	0.498629
Aspartate aminotransferase	0.0118272	0.0227126	0.602554
Microalbumin in urine	0.161957	0.407013	0.690694
Cystatin C	-0.000116839	0.000368303	0.751065

## Sheet: S8.Biomarker PheWAS Sensitivity
Supplementary Table 8. PRS-PheWAS of blood/urine biomarkers in females without endometriosis utilising endometriosis PRS. PheWAS conducted with linear regression. Bonferroni-corrected p-value threshold: 0.00147
Biomarker	Estimate	SE	P
Triglycerides	0.0137693	0.00204477	1.65671e-11
Calcium	0.00130923	0.000240598	5.28913e-08
Urate	0.726895	0.154809	2.66268e-06
Oestradiol	10.8774	2.37782	4.78787e-06
Alanine aminotransferase	0.132727	0.029559	7.11929e-06
HDL cholesterol	-0.00410865	0.00095044	1.54087e-05
Albumin	0.0261085	0.00649117	5.7692e-05
Gamma glutamyltransferase	0.312423	0.0808236	0.000110908
Apolipoprotein B	0.002054	0.000554814	0.000213857
Urea	0.0097135	0.00303553	0.00137481
Apolipoprotein A	-0.00210297	0.000668171	0.0016479
Testosterone	-0.00522141	0.00167207	0.00179218
Total protein	0.0315911	0.0101444	0.00184517
LDL direct	0.00590911	0.00197659	0.00279427
Cholesterol	0.00532216	0.0025029	0.0334717
Alkaline phosphatase	-0.127861	0.0639217	0.0454718
Phosphate	-0.000724414	0.0003756	0.0537721
Creatinine	-0.0580969	0.0326387	0.0750783
Glycated haemoglobin (HbA1c)	0.0225805	0.0132809	0.08909
SHBG	-0.12138	0.0780386	0.119858
Glucose	0.00390178	0.00260102	0.133592
Sodium in urine	0.135077	0.0940253	0.150833
IGF-1	-0.0179474	0.0132015	0.173989
Total bilirubin	-0.0100556	0.00890824	0.258983
Creatinine (enzymatic) in urine	12.6085	11.502	0.27299
Lipoprotein A	-0.142557	0.132298	0.281238
Rheumatoid factor	0.112926	0.158415	0.475951
Potassium in urine	0.0558191	0.0792709	0.481337
Microalbumin in urine	0.289247	0.413932	0.484694
C-reactive protein	0.00688383	0.0101099	0.495937
Vitamin D	0.0333752	0.0513835	0.515996
Direct bilirubin	-0.000750705	0.00191916	0.695678
Aspartate aminotransferase	0.00657593	0.0230898	0.775799
Cystatin C	-2.1509e-05	0.000372723	0.953982

## Sheet: S9.Biomarker PheWAS Males
Supplementary Table 9. PRS-PheWAS of blood/urine biomarkers in males utilising endometriosis PRS. PheWAS conducted with linear regression. Bonferroni-corrected p-value threshold: 0.00147
Biomarker	Estimate	SE	P
Alkaline phosphatase	-0.317227	0.0641721	7.68624e-07
Triglycerides	0.0130797	0.00305834	1.89778e-05
HDL cholesterol	-0.00323313	0.000833438	0.000104821
Calcium	0.00088769	0.000237299	0.000183497
Apolipoprotein A	-0.00208575	0.000612505	0.000661136
Creatinine	-0.129157	0.0459628	0.00495434
Alanine aminotransferase	0.103683	0.0389064	0.00770136
Gamma glutamyltransferase	0.327557	0.126009	0.0093378
Cystatin C	-0.00108523	0.000431812	0.011965
Lipoprotein A	-0.333803	0.141289	0.0181511
Total protein	0.0243654	0.0106815	0.022545
Albumin	0.014932	0.00673697	0.0266639
Phosphate	-0.00089088	0.000432489	0.0394108
SHBG	-0.0861786	0.043461	0.0473811
Vitamin D	0.0802926	0.0542917	0.139166
Urea	0.00532195	0.00360639	0.140026
Glycated haemoglobin (HbA1c)	0.0265159	0.0184662	0.151028
Testosterone	-0.0122966	0.0095329	0.197082
Direct bilirubin	0.00263882	0.00238942	0.269431
Glucose	0.0039051	0.00363735	0.282999
Total bilirubin	0.0125835	0.012578	0.3171
Creatinine (enzymatic) in urine	11.8805	15.2701	0.436555
Oestradiol	0.418177	0.649203	0.519496
Sodium in urine	0.0704783	0.111935	0.528934
Rheumatoid factor	0.103973	0.167689	0.535248
IGF-1	0.00835031	0.0138515	0.546612
C-reactive protein	-0.00641359	0.0106578	0.547324
Microalbumin in urine	-0.22755	0.452089	0.614734
Urate	0.0818627	0.182961	0.654564
Cholesterol	-0.000962428	0.00273228	0.724656
Potassium in urine	0.0300495	0.0862334	0.72749
Apolipoprotein B	0.000194648	0.000608956	0.749241
Aspartate aminotransferase	0.00724513	0.0290709	0.803189
LDL direct	-7.0584e-05	0.00210531	0.973255

## Sheet: S10. Genetic Correlation
Supplementary Table 10. Genetic Correlation (rg) between endometriosis and blood/urine biomarkers. Genetic correlation calculated with LDSC. Bonferroni corrected p value threshold: 4.17E-03
Trait 1	Trait 2	rg	se	z	p
Endometriosis	Apolipoprotein A	-0.126	0.0265	-4.7634	1.9035e-06
Endometriosis	Apolipoprotein B	0.0681	0.0286	2.3792	0.01735
Endometriosis	Alanine Aminotransferase	0.1006	0.0299	3.3656	0.00076365
Endometriosis	Testosterone	-0.1101	0.0267	-4.1191	3.8036e-05
Endometriosis	Triglycerides	0.1289	0.0327	3.9452	7.9719e-05
Endometriosis	Urate	0.0627	0.0231	2.7171	0.0065861
Endometriosis	HDL C	-0.1383	0.0246	-5.6267	1.837e-08
Endometriosis	LDL C	0.0324	0.0276	1.1767	0.23932
Endometriosis	SHBG	-0.1116	0.0272	-4.1093	3.9686e-05
Endometriosis	Testosterone Bioavailable	0.049	0.0272	1.8054	0.071008
Endometriosis	Albumin	0.0015	0.0269	0.0573	0.9543
Endometriosis	Calcium	0.0649	0.0255	2.5428	0.011

[truncated: 4 more sheets: S11.Mendelian Randomisation, S12. Leave One Out MR Analyses, S13.MR Ovarian Cancer Testoster, S14.Multivariable MR]
